# Supplementary material for: Proteomics Analysis Reveals Previously Uncharacterized Virulence Factors in Vibrio proteolyticus
Source: mBio. 2016 Jul 26;7(4):e01077-16. doi: 10.1128/mBio.01077-16 (PMC4981721; doi:10.1128/mBio.01077-16)
Supplement: Data Set S1 — Mass spectrometry results for V. proteolyticus secretome. Download [file mbo004162919st1.xlsx]

## Sheet: 3 spectral counts each
Results
									SPECTRAL COUNTS			SPECTRAL INDEX (MIC SIn)			RATIOS
Protein	Description	Length (AA)	mw (Da)	Indistinguishable Proteins	PSMs	Peptide Seqs	% Coverage	Modifications Observed	VprWT_1	VprWT_2	VprWT_3	VprWT_1	VprWT_2	VprWT_3	VprWT_2/VprWT_1	VprWT_3/VprWT_1
gi|543442926|dbj|GAD66523.1|	putative nuclease [Vibrio proteolyticus NBRC 13287]	867	95102.5	gi|545468004|ref|WP_021704503.1|;	3174	80	81.9	Ammonia-loss (N-term C) + Carbamidomethyl (C),Carbamidomethyl (C),Gln->pyro-Glu (N-term Q),Oxidation (M)	959	1025	1261	0.0002195	0.0001696	0.0001902	0.772665	0.866515
gi|543443251|dbj|GAD66229.1|	flagellin [Vibrio proteolyticus NBRC 13287]	288	30148.5	gi|545467719|ref|WP_021704219.1|;	2107	18	72.2	Acetyl (Protein N-term),Oxidation (M)	646	813	678	0.000283	0.0002854	0.0001624	1.00848	0.573852
gi|543442401|dbj|GAD67085.1|	hypothetical protein VPR01S_06_01020 [Vibrio proteolyticus NBRC 13287]	305	34590.2	gi|545468563|ref|WP_021705060.1|;	1506	32	89.5	Carbamidomethyl (C),Oxidation (M)	405	537	581	0.0003204	0.0003664	0.0003543	1.14357	1.10581
gi|543444262|dbj|GAD65723.1|	hypothetical protein VPR01S_01_04970 [Vibrio proteolyticus NBRC 13287]	172	18321	gi|545467213|ref|WP_021703715.1|;	1383	19	100	Gln->pyro-Glu (N-term Q),Oxidation (M)	378	508	500	0.0003875	0.0003819	0.0003112	0.985548	0.803097
gi|543441791|dbj|GAD67725.1|	hypothetical protein VPR01S_09_01000 [Vibrio proteolyticus NBRC 13287]	344	35990.9	gi|750620841|ref|WP_040902709.1|;	1346	19	61.2	Gln->pyro-Glu (N-term Q),Oxidation (M)	414	444	501	7.457e-05	4.977e-05	8.303e-05	0.667427	1.11345
gi|543440373|dbj|GAD69123.1|	putative 5'-nucleotidase [Vibrio proteolyticus NBRC 13287]	564	61010.4	gi|545470611|ref|WP_021707091.1|;	1080	50	83.2	Carbamidomethyl (C),Gln->pyro-Glu (N-term Q),Glu->pyro-Glu (N-term E),Oxidation (M)	333	352	408	6.811e-05	0.000107	7.653e-05	1.57099	1.12362
gi|543442552|dbj|GAD66738.1|	peptidase M6 family protein [Vibrio proteolyticus NBRC 13287]	918	101624	gi|545468218|ref|WP_021704716.1|;	1021	63	78.9	Carbamidomethyl (C),Gln->pyro-Glu (N-term Q),Glu->pyro-Glu (N-term E),Oxidation (M)	302	350	397	1.798e-05	1.728e-05	2.229e-05	0.961068	1.23971
gi|543442555|dbj|GAD66741.1|	hypothetical protein VPR01S_05_00360 [Vibrio proteolyticus NBRC 13287]	415	47347.7		983	25	68.7	Ammonia-loss (N-term C) + Carbamidomethyl (C),Carbamidomethyl (C),Oxidation (M)	277	315	395	6.724e-05	5.47e-05	0.0001066	0.813504	1.58537
gi|543440965|dbj|GAD68508.1|	hypothetical protein VPR01S_15_00260 [Vibrio proteolyticus NBRC 13287]	797	89583.8	gi|545469989|ref|WP_021706477.1|;	958	64	88.8	Gln->pyro-Glu (N-term Q),Glu->pyro-Glu (N-term E),Oxidation (M)	301	287	379	3.384e-05	3.826e-05	3.645e-05	1.13061	1.07713
gi|543441098|dbj|GAD68415.1|	outer membrane protein W [Vibrio proteolyticus NBRC 13287]	211	23280.5	gi|545469896|ref|WP_021706386.1|;	625	16	85.8	Oxidation (M)	167	195	263	8.836e-05	9.866e-05	0.0001774	1.11657	2.0077
gi|543443148|dbj|GAD66126.1|	hypothetical protein VPR01S_03_00340 [Vibrio proteolyticus NBRC 13287]	333	36565.4	gi|545467616|ref|WP_021704116.1|;	497	21	88	Gln->pyro-Glu (N-term Q),Oxidation (M)	153	164	183	1.51e-05	2.056e-05	1.505e-05	1.36159	0.996689
gi|543443395|dbj|GAD66373.1|	putative flagellin [Vibrio proteolyticus NBRC 13287]	377	39537.6	gi|545467862|ref|WP_021704362.1|;	469	24	90.2	Acetyl (Protein N-term),Gln->pyro-Glu (N-term Q),Oxidation (M)	113.5	116.5	114.5	7.811e-06	5.312e-06	6.249e-06	0.680067	0.800026
gi|543442160|dbj|GAD67278.1|	putative chitinase [Vibrio proteolyticus NBRC 13287]	1045	112590	gi|545468757|ref|WP_021705253.1|;	448	47	52.7	Carbamidomethyl (C),Oxidation (M)	136	150	172	6.1e-06	6.137e-06	6.914e-06	1.00607	1.13344
gi|543443252|dbj|GAD66230.1|	flagellar hook-associated protein 2 [Vibrio proteolyticus NBRC 13287]	445	48302.5	gi|545467720|ref|WP_021704220.1|;	430	29	67.6	Acetyl (Protein N-term),Gln->pyro-Glu (N-term Q),Oxidation (M)	127	159	148	1.046e-05	1.487e-05	1.327e-05	1.42161	1.26864
gi|543443394|dbj|GAD66372.1|	putative flagellin [Vibrio proteolyticus NBRC 13287]	377	39412.4	gi|545467861|ref|WP_021704361.1|;	422	25	90.2	Acetyl (Protein N-term),Gln->pyro-Glu (N-term Q),Oxidation (M)	135	117	119	8.008e-06	8.493e-06	9.685e-06	1.06056	1.20942
gi|543441490|dbj|GAD67806.1|	hypothetical protein VPR01S_10_00010 [Vibrio proteolyticus NBRC 13287]	377	39847.7	gi|545469284|ref|WP_021705777.1|;	420	27	92.6	Acetyl (Protein N-term),Gln->pyro-Glu (N-term Q),Oxidation (M)	96.5	105.5	89.5	7.117e-06	6.868e-06	5.726e-06	0.965013	0.804552
gi|543441319|dbj|GAD68022.1|	peptidase M28 family protein [Vibrio proteolyticus NBRC 13287]	596	64791.4	gi|545469501|ref|WP_021705993.1|;	414	33	66.9	Ammonia-loss (N-term C) + Carbamidomethyl (C),Carbamidomethyl (C),Gln->pyro-Glu (N-term Q),Glu->pyro-Glu (N-term E),Oxidation (M)	125	138	156	1.251e-05	1.989e-05	1.999e-05	1.58993	1.59792
gi|543441355|dbj|GAD68058.1|	hypothetical protein VPR01S_11_00510 [Vibrio proteolyticus NBRC 13287]	257	28303.9	gi|545469537|ref|WP_021706029.1|;	412	21	90.3	Oxidation (M)	116	136	168	1.937e-05	1.772e-05	2.163e-05	0.914817	1.11668
gi|543440672|dbj|GAD68723.1|	chitinase [Vibrio proteolyticus NBRC 13287]	845	89581.9	gi|545470207|ref|WP_021706691.1|;	391	35	62.8	Carbamidomethyl (C),Gln->pyro-Glu (N-term Q),Oxidation (M)	124	124	151	6.725e-06	5.768e-06	8.456e-06	0.857695	1.2574
gi|543444245|dbj|GAD65706.1|	hypothetical protein VPR01S_01_04800 [Vibrio proteolyticus NBRC 13287]	631	69297.8	gi|545467196|ref|WP_021703698.1|;	389	45	77.8	Carbamidomethyl (C),Gln->pyro-Glu (N-term Q),Oxidation (M)	134	152	106	9.631e-06	1.25e-05	9.05e-06	1.29789	0.939674
gi|543443586|dbj|GAD65913.1|	long-chain fatty acid transport protein [Vibrio proteolyticus NBRC 13287]	431	46858.8	gi|545467403|ref|WP_021703904.1|;	381	19	59.9	Oxidation (M)	117	122	145	1.405e-05	1.365e-05	1.483e-05	0.97153	1.05552
gi|543441494|dbj|GAD67810.1|	flagellar hook-associated protein FlgK [Vibrio proteolyticus NBRC 13287]	624	68245.4	gi|545469288|ref|WP_021705781.1|;	360	49	91	Gln->pyro-Glu (N-term Q),Oxidation (M)	126	113	134	8.208e-06	1.013e-05	9.682e-06	1.23416	1.17958
gi|543441492|dbj|GAD67808.1|	hypothetical protein VPR01S_10_00030 [Vibrio proteolyticus NBRC 13287]	379	40404.3	gi|545469286|ref|WP_021705779.1|;	351	27	74.4	Gln->pyro-Glu (N-term Q),Oxidation (M)	99	104	106	1.117e-05	8.69e-06	7.304e-06	0.777977	0.653894
gi|543440964|dbj|GAD68507.1|	hypothetical protein VPR01S_15_00250 [Vibrio proteolyticus NBRC 13287]	412	46245.4	gi|545469988|ref|WP_021706476.1|;	351	31	76.9	Gln->pyro-Glu (N-term Q),Oxidation (M)	106	110	142	3.291e-05	2.227e-05	2.773e-05	0.676694	0.842601
gi|543441602|dbj|GAD67918.1|	nucleoside-specific channel-forming protein Tsx [Vibrio proteolyticus NBRC 13287]	281	31613.1	gi|545469396|ref|WP_021705889.1|;	334	22	72.6	Oxidation (M)	101	97	147	4.142e-05	4.533e-05	5.023e-05	1.0944	1.2127
gi|543442309|dbj|GAD66993.1|	type VI secretion system effector Hcp [Vibrio proteolyticus NBRC 13287]	172	19434.6		328	21	96.5	Acetyl (Protein N-term),Ammonia-loss (N-term C) + Carbamidomethyl (C),Carbamidomethyl (C),Gln->pyro-Glu (N-term Q),Oxidation (M)	99	106	129	4.561e-05	6.072e-05	8.258e-05	1.33129	1.81057
gi|543442548|dbj|GAD66734.1|	putative microbial collagenase [Vibrio proteolyticus NBRC 13287]	803	90522.3	gi|545468214|ref|WP_021704712.1|;	307	40	63.9	Carbamidomethyl (C),Gln->pyro-Glu (N-term Q),Oxidation (M)	80.5	106.5	124	4e-06	5.37e-06	4.974e-06	1.3425	1.2435
gi|543442310|dbj|GAD66994.1|	type VI secretion system effector VgrG [Vibrio proteolyticus NBRC 13287]	692	77388.2	gi|545468472|ref|WP_021704969.1|;	303	44	72.4	Carbamidomethyl (C),Glu->pyro-Glu (N-term E),Oxidation (M)	99	101	110	5.526e-06	5.385e-06	7.271e-06	0.974484	1.31578
gi|750620541|ref|WP_040902409.1|	hypothetical protein [Vibrio proteolyticus]	395	44023.6		275	19	72.7	Oxidation (M)	77	97	109	9.013e-06	1.265e-05	1.313e-05	1.40353	1.45678
gi|543443265|dbj|GAD66243.1|	flagellar hook-associated protein FlgL [Vibrio proteolyticus NBRC 13287]	299	32456.1	gi|545467733|ref|WP_021704233.1|;	271	20	65.2	Oxidation (M)	80	96	104	1.493e-05	1.897e-05	1.696e-05	1.2706	1.13597
gi|543441053|dbj|GAD68370.1|	neutral protease [Vibrio proteolyticus NBRC 13287]	609	66500.8	gi|545469851|ref|WP_021706341.1|;	261	29	67.2	Ammonia-loss (N-term C) + Carbamidomethyl (C),Carbamidomethyl (C),Gln->pyro-Glu (N-term Q),Oxidation (M)	95	82	94	8.871e-06	9.488e-06	8.224e-06	1.06955	0.927066
gi|543442306|dbj|GAD66990.1|	hypothetical protein VPR01S_06_00070 [Vibrio proteolyticus NBRC 13287]	1539	172968		250	76	58	Carbamidomethyl (C),Gln->pyro-Glu (N-term Q),Oxidation (M)	83	87	91	1.84e-06	1.759e-06	1.999e-06	0.955978	1.08641
gi|543441316|dbj|GAD68019.1|	maltoporin [Vibrio proteolyticus NBRC 13287]	424	46141.8	gi|545469498|ref|WP_021705990.1|;	249	20	53.5	Carbamidomethyl (C),Oxidation (M)	82	74	95	5.731e-06	4.897e-06	5.794e-06	0.854476	1.01099
gi|543441175|dbj|GAD68208.1|	hypothetical protein VPR01S_12_00170 [Vibrio proteolyticus NBRC 13287]	794	83155.1	gi|545469688|ref|WP_021706179.1|;	239	28	58.3	Carbamidomethyl (C),Gln->pyro-Glu (N-term Q),Glu->pyro-Glu (N-term E),Oxidation (M)	78	77	88	5.342e-06	5.309e-06	8.132e-06	0.993823	1.52228
gi|543440703|dbj|GAD68754.1|	hypothetical protein VPR01S_19_00360 [Vibrio proteolyticus NBRC 13287]	852	91658	gi|545470238|ref|WP_021706722.1|;	236	47	70	Carbamidomethyl (C),Gln->pyro-Glu (N-term Q),Oxidation (M)	77	86	78	4.153e-06	5.564e-06	4.957e-06	1.33975	1.19359
gi|543443392|dbj|GAD66370.1|	flagellar hook-associated protein 2 [Vibrio proteolyticus NBRC 13287]	664	72371.5	gi|545467859|ref|WP_021704359.1|;	236	48	78.5	Acetyl (Protein N-term),Gln->pyro-Glu (N-term Q),Oxidation (M)	78	80	86	3.894e-06	4.352e-06	4.922e-06	1.11762	1.264
gi|543441493|dbj|GAD67809.1|	hypothetical protein VPR01S_10_00040 [Vibrio proteolyticus NBRC 13287]	397	45189.2	gi|545469287|ref|WP_021705780.1|;	219	30	85.4	Oxidation (M)	79	71	79	6.291e-06	6.225e-06	7.54e-06	0.989509	1.19854
gi|543443209|dbj|GAD66187.1|	hypothetical protein VPR01S_03_00960 [Vibrio proteolyticus NBRC 13287]	767	83646.2	gi|545467677|ref|WP_021704177.1|;	214	25	46	Carbamidomethyl (C),Gln->pyro-Glu (N-term Q),Glu->pyro-Glu (N-term E),Oxidation (M)	78	72	72	3.905e-06	3.912e-06	4.317e-06	1.00179	1.10551
gi|543443272|dbj|GAD66250.1|	flagellar hook protein FlgE [Vibrio proteolyticus NBRC 13287]	398	41250.9	gi|545467740|ref|WP_021704240.1|;	210	18	68.6	Glu->pyro-Glu (N-term E),Oxidation (M)	73	81	64	8.505e-06	1.046e-05	3.819e-06	1.22986	0.44903
gi|543443266|dbj|GAD66244.1|	flagellar hook-associated protein FlgK [Vibrio proteolyticus NBRC 13287]	457	48411.1	gi|545467734|ref|WP_021704234.1|;	210	22	57.8	Gln->pyro-Glu (N-term Q),Oxidation (M)	64	74	79	1.399e-05	1.598e-05	1.377e-05	1.14224	0.984274
gi|543443957|dbj|GAD65418.1|	putative leucyl aminopeptidase [Vibrio proteolyticus NBRC 13287]	504	54341.9	gi|545466908|ref|WP_021703410.1|;	191	19	56.9	Gln->pyro-Glu (N-term Q),Oxidation (M)	54	64	75	3.013e-06	3.597e-06	5.758e-06	1.19383	1.91105
gi|543441174|dbj|GAD68207.1|	long-chain fatty acid transport protein [Vibrio proteolyticus NBRC 13287]	413	45094.5	gi|545469687|ref|WP_021706178.1|;	188	21	55.9	Carbamidomethyl (C),Oxidation (M)	59	60	72	5.979e-06	6.573e-06	6.585e-06	1.09935	1.10135
gi|543443186|dbj|GAD66164.1|	penicillin-binding protein activator LpoB [Vibrio proteolyticus NBRC 13287]	196	21470.8	gi|545467654|ref|WP_021704154.1|;	179	12	78.6	Gln->pyro-Glu (N-term Q),Oxidation (M)	59	63	61	8.911e-06	8.786e-06	8.526e-06	0.985972	0.956795
gi|750621511|ref|WP_040903379.1|	elongation factor Tu, partial [Vibrio proteolyticus]	386	42358.3		168	27	88.9	Ammonia-loss (N-term C) + Carbamidomethyl (C),Carbamidomethyl (C),Gln->pyro-Glu (N-term Q),Glu->pyro-Glu (N-term E),Oxidation (M)	60	56	54	1.008e-05	1.058e-05	9.921e-06	1.0496	0.984226
gi|543441663|dbj|GAD67979.1|	elongation factor G [Vibrio proteolyticus NBRC 13287]	695	76333	gi|545469457|ref|WP_021705950.1|;	165	37	70.8	Carbamidomethyl (C),Glu->pyro-Glu (N-term E),Oxidation (M)	61	55	52	2.812e-06	2.722e-06	2.881e-06	0.967994	1.02454
gi|543444222|dbj|GAD65683.1|	hypothetical protein VPR01S_01_04570 [Vibrio proteolyticus NBRC 13287]	184	19793.6	gi|750620267|ref|WP_040902135.1|;	165	8	76.2	Gln->pyro-Glu (N-term Q),Oxidation (M)	45	60	65	9.881e-06	1.263e-05	1.357e-05	1.27821	1.37334
gi|543444106|dbj|GAD65567.1|	hypothetical protein VPR01S_01_03400 [Vibrio proteolyticus NBRC 13287]	409	44980.8	gi|545467057|ref|WP_021703559.1|;	164	25	58.2	Carbamidomethyl (C),Gln->pyro-Glu (N-term Q),Glu->pyro-Glu (N-term E),Oxidation (M)	53	58	57	1.781e-05	2.054e-05	1.462e-05	1.15328	0.820887
gi|543441500|dbj|GAD67816.1|	flagellar hook protein FlgE [Vibrio proteolyticus NBRC 13287]	434	47236.8	gi|545469294|ref|WP_021705787.1|;	152	27	81.1	Oxidation (M)	58	47	57	4.018e-06	3.356e-06	4.142e-06	0.835241	1.03086
gi|543444124|dbj|GAD65585.1|	putative ferrichrome-iron receptor [Vibrio proteolyticus NBRC 13287]	740	82507.8	gi|545467075|ref|WP_021703577.1|;	150	35	56.8	Gln->pyro-Glu (N-term Q),Oxidation (M)	57	46	52	2.735e-06	2.023e-06	2.042e-06	0.739671	0.746618
gi|543444265|dbj|GAD65726.1|	hypothetical protein VPR01S_01_05000 [Vibrio proteolyticus NBRC 13287]	663	72243.6	gi|545467216|ref|WP_021703718.1|;	145	39	67.7	Carbamidomethyl (C),Gln->pyro-Glu (N-term Q),Oxidation (M)	49	51	45	3.115e-06	2.993e-06	2.027e-06	0.960835	0.650722
gi|543443096|dbj|GAD66693.1|	phosphoenolpyruvate carboxykinase [Vibrio proteolyticus NBRC 13287]	542	59869.9	gi|545468172|ref|WP_021704671.1|;	145	39	85.8	Carbamidomethyl (C),Oxidation (M)	51	50	48	4.646e-06	4.306e-06	3.723e-06	0.926819	0.801334
gi|543443270|dbj|GAD66248.1|	flagellar basal body rod protein FlgG [Vibrio proteolyticus NBRC 13287]	261	27894.8	gi|545467738|ref|WP_021704238.1|;	143	12	57.9	Gln->pyro-Glu (N-term Q),Glu->pyro-Glu (N-term E),Oxidation (M)	44	56	44	7.768e-06	8.296e-06	6.907e-06	1.06797	0.889161
gi|543440938|dbj|GAD68598.1|	hypothetical protein VPR01S_17_00470, partial [Vibrio proteolyticus NBRC 13287]	2621	277700	gi|917429062|ref|WP_052035774.1|;	143	41	27.6	Glu->pyro-Glu (N-term E),Oxidation (M)	40	48	61	4.754e-07	4.908e-07	4.723e-07	1.03239	0.993479
gi|543443379|dbj|GAD66357.1|	flagellar hook-length control protein [Vibrio proteolyticus NBRC 13287]	590	61388.7	gi|545467846|ref|WP_021704346.1|;	138	34	93.6	Gln->pyro-Glu (N-term Q),Oxidation (M)	50	47	45	3.486e-06	2.395e-06	1.808e-06	0.687034	0.518646
gi|543443206|dbj|GAD66184.1|	oligopeptide ABC transporter substrate-binding protein [Vibrio proteolyticus NBRC 13287]	543	61118.9	gi|545467674|ref|WP_021704174.1|;	138	43	74.6	Carbamidomethyl (C),Oxidation (M)	49	45	48	4.029e-06	4.207e-06	3.929e-06	1.04418	0.97518
gi|543440048|dbj|GAD69404.1|	DNA-directed RNA polymerase subunit beta' [Vibrio proteolyticus NBRC 13287]	1400	155239	gi|545470895|ref|WP_021707369.1|;	137	58	46.9	Carbamidomethyl (C),Gln->pyro-Glu (N-term Q),Oxidation (M)	53	48	40	1.316e-06	1.233e-06	9.171e-07	0.93693	0.696884
gi|543443915|dbj|GAD65376.1|	putative pullulanase [Vibrio proteolyticus NBRC 13287]	2013	221717	gi|545466866|ref|WP_021703368.1|;	136	50	39.7	Carbamidomethyl (C),Oxidation (M)	49	44	46	1.237e-06	1.057e-06	1.166e-06	0.854487	0.942603
gi|543443800|dbj|GAD65261.1|	hypothetical protein VPR01S_01_00330 [Vibrio proteolyticus NBRC 13287]	544	58064.8	gi|545466751|ref|WP_021703253.1|;	135	29	64.9	Carbamidomethyl (C),Gln->pyro-Glu (N-term Q),Oxidation (M)	47	45	50	4.35e-06	3.819e-06	4.67e-06	0.877931	1.07356
gi|543440221|dbj|GAD69273.1|	arginine deiminase [Vibrio proteolyticus NBRC 13287]	406	45613	gi|545470763|ref|WP_021707240.1|;	132	36	94.6	Ammonia-loss (N-term C) + Carbamidomethyl (C),Carbamidomethyl (C),Gln->pyro-Glu (N-term Q),Glu->pyro-Glu (N-term E),Oxidation (M)	45.5	40	46	8.8e-06	6.412e-06	7.51e-06	0.728636	0.853409
gi|543441822|dbj|GAD67756.1|	aconitase B [Vibrio proteolyticus NBRC 13287]	865	94356.9	gi|545469233|ref|WP_021705727.1|;	130	44	72.9	Carbamidomethyl (C),Gln->pyro-Glu (N-term Q),Oxidation (M)	42	47	44	2.297e-06	2.064e-06	1.717e-06	0.898563	0.747497
gi|543440321|dbj|GAD69234.1|	vitamin B12 transporter BtuB [Vibrio proteolyticus NBRC 13287]	612	68167.4	gi|545470724|ref|WP_021707202.1|;	128	26	60.6		43	46	45	2.983e-06	2.824e-06	2.977e-06	0.946698	0.997989
gi|543440047|dbj|GAD69403.1|	DNA-directed RNA polymerase subunit beta [Vibrio proteolyticus NBRC 13287]	1342	150088	gi|545470894|ref|WP_021707368.1|;	127	55	50.2	Gln->pyro-Glu (N-term Q),Oxidation (M)	49	48	36	1.007e-06	8.749e-07	6.595e-07	0.868818	0.654916
gi|543441507|dbj|GAD67823.1|	flagellin synthesis negative regulator [Vibrio proteolyticus NBRC 13287]	104	10919.3	gi|545469301|ref|WP_021705794.1|;	126	12	83.7	Oxidation (M)	46	46	44	8.307e-06	1.109e-05	7.463e-06	1.33502	0.898399
gi|543441501|dbj|GAD67817.1|	flagellar basal body rod modification protein [Vibrio proteolyticus NBRC 13287]	237	25296.8	gi|545469295|ref|WP_021705788.1|;	123	25	95.4	Gln->pyro-Glu (N-term Q),Oxidation (M)	44	43	41	1.275e-05	8.487e-06	7.3e-06	0.665647	0.572549
gi|543443699|dbj|GAD66026.1|	30S ribosomal protein S1 [Vibrio proteolyticus NBRC 13287]	556	61040.4	gi|545467516|ref|WP_021704017.1|;	122	34	64.7	Gln->pyro-Glu (N-term Q),Oxidation (M)	46	47	44	3.696e-06	3.479e-06	3.331e-06	0.941288	0.901245
gi|543440820|dbj|GAD68648.1|	hypothetical protein VPR01S_18_00510 [Vibrio proteolyticus NBRC 13287]	544	60213.8	gi|545470132|ref|WP_021706617.1|;	121	25	62.1	Ammonia-loss (N-term C) + Carbamidomethyl (C),Carbamidomethyl (C),Oxidation (M)	49	39	41	6.386e-06	5.211e-06	4.291e-06	0.816004	0.671939
gi|543443753|dbj|GAD66080.1|	isocitrate dehydrogenase [Vibrio proteolyticus NBRC 13287]	740	80240	gi|545467569|ref|WP_021704070.1|;	117	45	73.2	Carbamidomethyl (C),Gln->pyro-Glu (N-term Q),Oxidation (M)	45	36	38	1.691e-06	1.808e-06	1.698e-06	1.06919	1.00414
gi|543441350|dbj|GAD68053.1|	type VI secretion system effector Hcp [Vibrio proteolyticus NBRC 13287]	172	19462.6	gi|545469532|ref|WP_021706024.1|;	117	20	96.5	Acetyl (Protein N-term),Ammonia-loss (N-term C) + Carbamidomethyl (C),Carbamidomethyl (C),Gln->pyro-Glu (N-term Q),Oxidation (M)	40	45	45	3.221e-05	4.13e-05	6.41e-05	1.28221	1.99007
gi|543440838|dbj|GAD68666.1|	chaperone protein DnaK [Vibrio proteolyticus NBRC 13287]	637	69050.2	gi|545470150|ref|WP_021706635.1|;	114	40	71.4	Carbamidomethyl (C),Gln->pyro-Glu (N-term Q),Oxidation (M)	40	40	35	1.264e-06	1.236e-06	1.14e-06	0.977848	0.901899
gi|543443767|dbj|GAD65228.1|	hypothetical protein VPR01S_01_00010, partial [Vibrio proteolyticus NBRC 13287]	1484	157440		114	25	31.9	Glu->pyro-Glu (N-term E),Oxidation (M)	33	44	43	1.271e-06	2.062e-06	2.152e-06	1.62234	1.69315
gi|543442193|dbj|GAD67311.1|	putative heme/hemoglobin receptor [Vibrio proteolyticus NBRC 13287]	711	79385.6	gi|545468790|ref|WP_021705286.1|;	112	37	61.3	Oxidation (M)	35	39	40	1.431e-06	1.227e-06	1.423e-06	0.857442	0.99441
gi|543439960|dbj|GAD69503.1|	putative 5'-nucleotidase [Vibrio proteolyticus NBRC 13287]	553	61340.7	gi|545470996|ref|WP_021707466.1|;	108	35	72	Carbamidomethyl (C),Oxidation (M)	38	30	43	4.633e-06	3.487e-06	5.299e-06	0.752644	1.14375
gi|543440219|dbj|GAD69271.1|	ornithine carbamoyltransferase [Vibrio proteolyticus NBRC 13287]	336	37731.8	gi|545470761|ref|WP_021707238.1|;	103	20	57.4	Ammonia-loss (N-term C) + Carbamidomethyl (C),Carbamidomethyl (C),Glu->pyro-Glu (N-term E),Oxidation (M)	28	30	27.5	5.846e-06	4.986e-06	3.784e-06	0.852891	0.64728
gi|543441841|dbj|GAD67775.1|	pyruvate dehydrogenase E1 component [Vibrio proteolyticus NBRC 13287]	886	99512.7	gi|545469252|ref|WP_021705746.1|;	103	41	52.1	Oxidation (M)	34	31	39	1.524e-06	1.544e-06	1.674e-06	1.01312	1.09843
gi|543443691|dbj|GAD66018.1|	trigger factor [Vibrio proteolyticus NBRC 13287]	433	48307.6	gi|545467508|ref|WP_021704009.1|;	100	28	71.1	Gln->pyro-Glu (N-term Q),Glu->pyro-Glu (N-term E),Oxidation (M)	32	40	30	3.324e-06	4.002e-06	4.299e-06	1.20397	1.29332
gi|543442973|dbj|GAD66570.1|	60 kDa chaperonin [Vibrio proteolyticus NBRC 13287]	548	57791.7	gi|545468051|ref|WP_021704550.1|;	96	25	61.3	Gln->pyro-Glu (N-term Q),Oxidation (M)	33	31	35	4.273e-06	3.056e-06	2.895e-06	0.715188	0.67751
gi|543443044|dbj|GAD66641.1|	hypothetical protein VPR01S_04_02460 [Vibrio proteolyticus NBRC 13287]	942	102733	gi|545468120|ref|WP_021704619.1|;	95	37	44.5	Gln->pyro-Glu (N-term Q),Oxidation (M)	30	35	33	9.003e-07	1.189e-06	9.938e-07	1.32067	1.10385
gi|543441557|dbj|GAD67873.1|	elongation factor Ts [Vibrio proteolyticus NBRC 13287]	280	29804.6	gi|545469351|ref|WP_021705844.1|;	94	29	81.4	Acetyl (Protein N-term),Carbamidomethyl (C),Oxidation (M)	33	34	27	3.568e-06	4.571e-06	4.544e-06	1.28111	1.27354
gi|543440552|dbj|GAD68990.1|	penicillin-binding protein activator LpoA [Vibrio proteolyticus NBRC 13287]	634	70834.3	gi|545470476|ref|WP_021706958.1|;	94	27	53.8	Carbamidomethyl (C),Oxidation (M)	33	30	32	2.691e-06	2.634e-06	2.282e-06	0.978818	0.848012
gi|543442081|dbj|GAD67625.1|	hypothetical protein VPR01S_08_02080 [Vibrio proteolyticus NBRC 13287]	434	48549.5	gi|545469101|ref|WP_021705596.1|;	92	30	74.4	Oxidation (M)	28	30	36	2.077e-06	1.678e-06	2.294e-06	0.807896	1.10448
gi|543444215|dbj|GAD65676.1|	hypothetical protein VPR01S_01_04500 [Vibrio proteolyticus NBRC 13287]	368	41648.1	gi|545467166|ref|WP_021703668.1|;	90	15	70.1	Carbamidomethyl (C),Gln->pyro-Glu (N-term Q),Oxidation (M)	34	29	34	5.509e-06	5.169e-06	4.696e-06	0.938283	0.852423
gi|543443264|dbj|GAD66242.1|	hypothetical protein VPR01S_03_01510 [Vibrio proteolyticus NBRC 13287]	347	38575.1	gi|545467732|ref|WP_021704232.1|;	89	29	68	Gln->pyro-Glu (N-term Q),Oxidation (M)	37	27	25	3.358e-06	2.667e-06	1.802e-06	0.794223	0.536629
gi|543440038|dbj|GAD69468.1|	putative ABC transporter substrate-binding protein [Vibrio proteolyticus NBRC 13287]	517	57498.9	gi|545470959|ref|WP_021707432.1|;	88	25	62.7	Carbamidomethyl (C),Gln->pyro-Glu (N-term Q),Oxidation (M)	32	33	26	2.565e-06	2.517e-06	1.817e-06	0.981287	0.708382
gi|543440612|dbj|GAD68861.1|	valine--tRNA ligase [Vibrio proteolyticus NBRC 13287]	952	108718	gi|545470346|ref|WP_021706829.1|;	88	40	44.4	Carbamidomethyl (C),Gln->pyro-Glu (N-term Q),Oxidation (M)	37	26	30	7.343e-07	5.631e-07	7.708e-07	0.766853	1.04971
gi|543440531|dbj|GAD68969.1|	outer membrane protein TolC [Vibrio proteolyticus NBRC 13287]	445	48574.4	gi|545470455|ref|WP_021706937.1|;	88	24	60.9	Gln->pyro-Glu (N-term Q),Oxidation (M)	25	31	33	3.285e-06	3.546e-06	3.317e-06	1.07945	1.00974
gi|543442743|dbj|GAD66929.1|	maltose/maltodextrin ABC transporter substrate-binding protein [Vibrio proteolyticus NBRC 13287]	393	42394.4	gi|545468409|ref|WP_021704907.1|;	84	25	66.4	Gln->pyro-Glu (N-term Q),Oxidation (M)	23	29	35	3.255e-06	4.004e-06	4.011e-06	1.23011	1.23226
gi|543442304|dbj|GAD66988.1|	hypothetical protein VPR01S_06_00050 [Vibrio proteolyticus NBRC 13287]	555	63051.9	gi|545468466|ref|WP_021704963.1|;	83	27	51.2	Carbamidomethyl (C),Oxidation (M)	25	30	29	1.193e-06	1.914e-06	1.414e-06	1.60436	1.18525
gi|543441815|dbj|GAD67749.1|	putative iron ABC transporter substrate-binding protein [Vibrio proteolyticus NBRC 13287]	337	37579	gi|545469226|ref|WP_021705720.1|;	82	20	71.8	Carbamidomethyl (C),Gln->pyro-Glu (N-term Q),Oxidation (M)	27	29	29	3.979e-06	4.882e-06	3.036e-06	1.22694	0.763006
gi|543441020|dbj|GAD68337.1|	hypothetical protein VPR01S_13_00010, partial [Vibrio proteolyticus NBRC 13287]	2920	314098	gi|545469818|ref|WP_021706308.1|;	80	39	17.8	Carbamidomethyl (C),Oxidation (M)	30	29	26	2.221e-07	2.032e-07	2.128e-07	0.914903	0.958127
gi|543441839|dbj|GAD67773.1|	dihydrolipoyl dehydrogenase [Vibrio proteolyticus NBRC 13287]	475	50926.6	gi|545469250|ref|WP_021705744.1|;	80	26	56.2	Carbamidomethyl (C),Oxidation (M)	26	29	27	2.597e-06	2.513e-06	2.13e-06	0.967655	0.820177
gi|543440308|dbj|GAD69221.1|	hypothetical protein VPR01S_25_00650 [Vibrio proteolyticus NBRC 13287]	758	85224.8	gi|750621328|ref|WP_040903196.1|;	80	33	43.9	Carbamidomethyl (C),Oxidation (M)	23	31	29	1.03e-06	1.328e-06	1.258e-06	1.28932	1.22136
gi|543444277|dbj|GAD65738.1|	TolB protein [Vibrio proteolyticus NBRC 13287]	450	49641.5	gi|545467228|ref|WP_021703730.1|;	79	24	56.2	Oxidation (M)	27	28	25	2.501e-06	3.256e-06	3.307e-06	1.30188	1.32227
gi|543441550|dbj|GAD67866.1|	outer membrane protein biogenesis protein BamA [Vibrio proteolyticus NBRC 13287]	802	89640.5	gi|545469344|ref|WP_021705837.1|;	79	26	35.5	Gln->pyro-Glu (N-term Q),Oxidation (M)	25	26	29	1.303e-06	1.459e-06	1.097e-06	1.11972	0.841903
gi|543441866|dbj|GAD67800.1|	peptidase M16 family protein [Vibrio proteolyticus NBRC 13287]	953	106291	gi|545469277|ref|WP_021705771.1|;	76	35	45.1	Gln->pyro-Glu (N-term Q),Glu->pyro-Glu (N-term E)	26.5	23.5	24.5	6.942e-07	5.944e-07	6.93e-07	0.856237	0.998271
gi|543444090|dbj|GAD65551.1|	hypothetical protein VPR01S_01_03240 [Vibrio proteolyticus NBRC 13287]	1927	208434	gi|545467041|ref|WP_021703543.1|;	76	32	21.5	Carbamidomethyl (C),Oxidation (M)	23	30	26	2.951e-07	3.777e-07	2.755e-07	1.27991	0.933582
gi|543440081|dbj|GAD69437.1|	elongation factor G [Vibrio proteolyticus NBRC 13287]	699	77710.8	gi|545470927|ref|WP_021707401.1|;	75	30	57.2	Carbamidomethyl (C),Oxidation (M)	28	29	22	1.037e-06	9.757e-07	8.648e-07	0.940887	0.833944
gi|543443162|dbj|GAD66140.1|	pyruvate formate lyase I [Vibrio proteolyticus NBRC 13287]	758	84807.3	gi|545467630|ref|WP_021704130.1|;	75	28	41.4	Carbamidomethyl (C),Gln->pyro-Glu (N-term Q),Oxidation (M)	29.5	21.5	24	9.848e-07	6.454e-07	7.244e-07	0.655361	0.735581
gi|543441520|dbj|GAD67836.1|	hypothetical protein VPR01S_10_00320 [Vibrio proteolyticus NBRC 13287]	750	83960.5	gi|545469314|ref|WP_021705807.1|;	75	30	48.4	Acetyl (Protein N-term),Carbamidomethyl (C),Oxidation (M)	25	26	27	7.49e-07	8.447e-07	8.153e-07	1.12777	1.08852
gi|543440626|dbj|GAD68875.1|	chaperone SurA [Vibrio proteolyticus NBRC 13287]	432	48207	gi|545470360|ref|WP_021706843.1|;	75	27	73.1	Oxidation (M)	27	23	28	2.159e-06	1.895e-06	2.026e-06	0.877721	0.938397
gi|543440641|dbj|GAD68890.1|	putative TRAP transporter substrate-binding protein [Vibrio proteolyticus NBRC 13287]	322	34651.4	gi|545470375|ref|WP_021706858.1|;	74	23	74.2	Carbamidomethyl (C),Oxidation (M)	23.5	25.5	24	4.35e-06	3.301e-06	3.187e-06	0.758851	0.732644
gi|543443790|dbj|GAD65251.1|	tail-specific protease [Vibrio proteolyticus NBRC 13287]	666	75296.4	gi|545466741|ref|WP_021703243.1|;	74	34	49.2	Gln->pyro-Glu (N-term Q),Oxidation (M)	24	23	28	1.333e-06	1.574e-06	1.729e-06	1.1808	1.29707
gi|543443929|dbj|GAD65390.1|	hypothetical protein VPR01S_01_01630 [Vibrio proteolyticus NBRC 13287]	760	84656.7	gi|545466880|ref|WP_021703382.1|;	71	24	39.2	Oxidation (M)	26	25	21	1.42e-06	9.748e-07	7.163e-07	0.686479	0.504437
gi|543444246|dbj|GAD65707.1|	hypothetical protein VPR01S_01_04810 [Vibrio proteolyticus NBRC 13287]	326	36234.7	gi|545467197|ref|WP_021703699.1|;	70	23	67.5	Carbamidomethyl (C),Gln->pyro-Glu (N-term Q),Oxidation (M)	21	27	22	3.306e-06	7.788e-06	1.543e-06	2.35572	0.466727
gi|543441487|dbj|GAD68190.1|	putative ferric siderophore receptor [Vibrio proteolyticus NBRC 13287]	719	78823.8	gi|545469669|ref|WP_021706161.1|;	69	26	49.5	Gln->pyro-Glu (N-term Q),Oxidation (M)	36	17	17	1.504e-06	4.572e-07	4.541e-07	0.303989	0.301928
gi|543442867|dbj|GAD66464.1|	2',3'-cyclic-nucleotide 2'-phosphodiesterase/3'-nucleotidase [Vibrio proteolyticus NBRC 13287]	653	71479.8	gi|545467954|ref|WP_021704453.1|;	69	25	52.1	Carbamidomethyl (C),Oxidation (M)	22	25	23	7.595e-07	1.068e-06	1.08e-06	1.40619	1.42199
gi|543441395|dbj|GAD68098.1|	phosphoenolpyruvate synthase [Vibrio proteolyticus NBRC 13287]	796	88109.1	gi|545469577|ref|WP_021706069.1|;	68	28	41.5	Oxidation (M)	28	21	19	1.008e-06	8.725e-07	6.121e-07	0.865575	0.607242
gi|543441741|dbj|GAD67675.1|	lysine--tRNA ligase [Vibrio proteolyticus NBRC 13287]	505	57322.7	gi|545469152|ref|WP_021705646.1|;	68	21	45.1	Oxidation (M)	22	26	20	1.222e-06	1.202e-06	1.294e-06	0.983633	1.05892
gi|543444043|dbj|GAD65504.1|	peptidase C69 family protein [Vibrio proteolyticus NBRC 13287]	490	54554.5	gi|545466994|ref|WP_021703496.1|;	68	21	41.6	Gln->pyro-Glu (N-term Q),Oxidation (M)	20	25	26	2.21e-06	1.904e-06	1.975e-06	0.861538	0.893665
gi|543441299|dbj|GAD68332.1|	putative alpha-amylase [Vibrio proteolyticus NBRC 13287]	653	71449.7	gi|545469812|ref|WP_021706303.1|;	68	20	47.6	Carbamidomethyl (C),Oxidation (M)	22	20	26	1.781e-06	1.649e-06	2.017e-06	0.925884	1.13251
gi|543443273|dbj|GAD66251.1|	flagellar basal body rod modification protein [Vibrio proteolyticus NBRC 13287]	226	23954.8	gi|545467741|ref|WP_021704241.1|;	68	7	52.2		19	22	28	3.471e-06	4.086e-06	5.732e-06	1.17718	1.6514
gi|543441757|dbj|GAD67691.1|	polyribonucleotide nucleotidyltransferase [Vibrio proteolyticus NBRC 13287]	711	77044.7	gi|545469168|ref|WP_021705662.1|;	65	24	47.1	Oxidation (M)	22	24	20	1.073e-06	8.394e-07	8.032e-07	0.782293	0.748555
gi|543442452|dbj|GAD67136.1|	hypothetical protein VPR01S_06_01540 [Vibrio proteolyticus NBRC 13287]	193	21394.4	gi|545468614|ref|WP_021705111.1|;	65	9	54.9	Carbamidomethyl (C),Oxidation (M)	15	28	22	1.804e-06	8.932e-06	6.433e-06	4.95122	3.56596
gi|543443156|dbj|GAD66134.1|	hypothetical protein VPR01S_03_00430 [Vibrio proteolyticus NBRC 13287]	932	103888	gi|545467624|ref|WP_021704124.1|;	65	26	39.1	Carbamidomethyl (C),Oxidation (M)	20	21	24	6.365e-07	5.647e-07	8.751e-07	0.887196	1.37486
gi|543443716|dbj|GAD66043.1|	serine--tRNA ligase [Vibrio proteolyticus NBRC 13287]	435	48837.8	gi|545467533|ref|WP_021704034.1|;	64	23	55.4	Carbamidomethyl (C),Oxidation (M)	27	17	20	1.444e-06	9.114e-07	1.226e-06	0.631163	0.84903
gi|543440022|dbj|GAD69452.1|	gamma-glutamyltransferase [Vibrio proteolyticus NBRC 13287]	582	62829.8	gi|545470943|ref|WP_021707416.1|;	64	24	48.3	Oxidation (M)	16	25	25	1.136e-06	1.728e-06	1.629e-06	1.52113	1.43398
gi|543441781|dbj|GAD67715.1|	translation initiation factor IF-2 [Vibrio proteolyticus NBRC 13287]	906	99662.2	gi|545469192|ref|WP_021705686.1|;	63	35	42.2	Glu->pyro-Glu (N-term E),Oxidation (M)	25	23	18	4.634e-07	4.946e-07	4.279e-07	1.06733	0.923392
gi|543441952|dbj|GAD67496.1|	hypothetical protein VPR01S_08_00780 [Vibrio proteolyticus NBRC 13287]	222	23563	gi|545468972|ref|WP_021705467.1|;	63	12	68	Carbamidomethyl (C),Gln->pyro-Glu (N-term Q),Oxidation (M)	22	25	19	4.292e-06	4.247e-06	6.239e-06	0.989515	1.45363
gi|543441957|dbj|GAD67501.1|	hypothetical protein VPR01S_08_00830 [Vibrio proteolyticus NBRC 13287]	539	57635.8	gi|545468977|ref|WP_021705472.1|;	63	13	34.3	Carbamidomethyl (C),Oxidation (M)	19	25	20	1.354e-06	2.159e-06	1.727e-06	1.59453	1.27548
gi|543440922|dbj|GAD68582.1|	hypothetical protein VPR01S_17_00310 [Vibrio proteolyticus NBRC 13287]	210	23061.2	gi|545470065|ref|WP_021706551.1|;	63	9	62.9	Oxidation (M)	24	20	22	3.812e-06	4.323e-06	3.574e-06	1.13405	0.937566
gi|543442183|dbj|GAD67301.1|	hypothetical protein VPR01S_07_01000 [Vibrio proteolyticus NBRC 13287]	379	41730.7	gi|545468780|ref|WP_021705276.1|;	63	12	57		21	18	24	1.924e-06	1.868e-06	2.81e-06	0.970894	1.4605
gi|543441724|dbj|GAD67658.1|	isoleucine--tRNA ligase [Vibrio proteolyticus NBRC 13287]	948	106155	gi|545469135|ref|WP_021705629.1|;	63	24	34.9	Glu->pyro-Glu (N-term E),Oxidation (M)	23	17	24	6.148e-07	4.965e-07	6.389e-07	0.80758	1.0392
gi|543440091|dbj|GAD69354.1|	phosphoglycerate kinase [Vibrio proteolyticus NBRC 13287]	387	40824.9	gi|545470846|ref|WP_021707321.1|;	62	19	66.1	Carbamidomethyl (C),Oxidation (M)	23	20	19	2.438e-06	1.784e-06	1.59e-06	0.731747	0.652174
gi|543443197|dbj|GAD66175.1|	alanine dehydrogenase [Vibrio proteolyticus NBRC 13287]	374	39886.7	gi|545467665|ref|WP_021704165.1|;	62	16	59.6	Carbamidomethyl (C),Glu->pyro-Glu (N-term E),Oxidation (M)	21	22	20	3.537e-06	4.018e-06	3.411e-06	1.13599	0.964377
gi|543441558|dbj|GAD67874.1|	30S ribosomal protein S2 [Vibrio proteolyticus NBRC 13287]	242	26749.8	gi|545469352|ref|WP_021705845.1|;	62	17	66.9	Oxidation (M)	17	25	21	1.831e-06	2.645e-06	1.794e-06	1.44457	0.979792
gi|543441060|dbj|GAD68377.1|	aminomethyltransferase [Vibrio proteolyticus NBRC 13287]	372	40483.7	gi|545469858|ref|WP_021706348.1|;	61	19	66.1	Oxidation (M)	19	20	23	1.284e-06	2.261e-06	1.897e-06	1.7609	1.47741
gi|543442919|dbj|GAD66516.1|	acetylornithine aminotransferase [Vibrio proteolyticus NBRC 13287]	403	43375.1	gi|545467997|ref|WP_021704496.1|;	60	20	57.3	Carbamidomethyl (C),Gln->pyro-Glu (N-term Q),Oxidation (M)	22	20	20	2.752e-06	1.781e-06	2.692e-06	0.647166	0.978198
gi|543443439|dbj|GAD65766.1|	leucine--tRNA ligase [Vibrio proteolyticus NBRC 13287]	857	96953.1	gi|545467257|ref|WP_021703758.1|;	60	21	25.7	Oxidation (M)	21	18	21	3.82e-07	3.434e-07	3.587e-07	0.898953	0.939005
gi|543444275|dbj|GAD65736.1|	hypothetical protein VPR01S_01_05100 [Vibrio proteolyticus NBRC 13287]	260	28778.5	gi|545467226|ref|WP_021703728.1|;	59	18	71.2	Gln->pyro-Glu (N-term Q),Glu->pyro-Glu (N-term E),Oxidation (M)	20	23	19	1.779e-06	2.148e-06	1.72e-06	1.20742	0.966835
gi|543440092|dbj|GAD69355.1|	fructose-bisphosphate aldolase class II [Vibrio proteolyticus NBRC 13287]	358	39016.5	gi|545470847|ref|WP_021707322.1|;	59	17	64.2	Carbamidomethyl (C),Gln->pyro-Glu (N-term Q),Oxidation (M)	20	20	20	2.694e-06	2.159e-06	1.992e-06	0.801411	0.739421
gi|543441514|dbj|GAD67830.1|	glutamate--tRNA ligase [Vibrio proteolyticus NBRC 13287]	474	53531.9	gi|545469308|ref|WP_021705801.1|;	59	24	54	Ammonia-loss (N-term C) + Carbamidomethyl (C),Carbamidomethyl (C)	21	19	20	1.406e-06	9.643e-07	9.786e-07	0.685846	0.696017
gi|543442287|dbj|GAD67405.1|	fatty acid cis-trans isomerase [Vibrio proteolyticus NBRC 13287]	784	90775.5	gi|545468884|ref|WP_021705380.1|;	59	21	30.5		21	18	21	5.357e-07	4.695e-07	4.221e-07	0.876423	0.787941
gi|543443406|dbj|GAD66384.1|	hypothetical protein VPR01S_03_02940 [Vibrio proteolyticus NBRC 13287]	341	38586.6	gi|545467873|ref|WP_021704373.1|;	59	18	72.7	Gln->pyro-Glu (N-term Q),Oxidation (M)	19	20	22	1.827e-06	2.116e-06	2.211e-06	1.15818	1.21018
gi|543440258|dbj|GAD69171.1|	hypothetical protein VPR01S_25_00160 [Vibrio proteolyticus NBRC 13287]	500	55063.4	gi|545470661|ref|WP_021707139.1|;	58	19	47.6	Carbamidomethyl (C),Gln->pyro-Glu (N-term Q)	21	21	19	1.11e-06	1.159e-06	1.098e-06	1.04414	0.989189
gi|543441628|dbj|GAD67944.1|	putative peroxiredoxin [Vibrio proteolyticus NBRC 13287]	203	22280.2	gi|545469422|ref|WP_021705915.1|;	58	13	79.3	Carbamidomethyl (C),Gln->pyro-Glu (N-term Q),Oxidation (M)	21	18	20	7.974e-06	6.591e-06	5.95e-06	0.826561	0.746175
gi|543441941|dbj|GAD67485.1|	DNA gyrase subunit A [Vibrio proteolyticus NBRC 13287]	878	97345.1	gi|545468961|ref|WP_021705456.1|;	58	27	38.3	Carbamidomethyl (C),Oxidation (M)	21	17	20	5.134e-07	4.583e-07	5.437e-07	0.892676	1.05902
gi|543440420|dbj|GAD69033.1|	hypothetical protein VPR01S_22_00250 [Vibrio proteolyticus NBRC 13287]	319	35076.2	gi|545470520|ref|WP_021707001.1|;	58	16	53	Gln->pyro-Glu (N-term Q),Oxidation (M)	18	21	22	3.189e-06	3.038e-06	3.219e-06	0.95265	1.00941
gi|543443417|dbj|GAD66395.1|	hypothetical protein VPR01S_03_03050 [Vibrio proteolyticus NBRC 13287]	387	41873.7		58	19	65.9	Oxidation (M)	20	18	22	1.809e-06	1.7e-06	2.439e-06	0.939746	1.34826
gi|543440811|dbj|GAD68639.1|	inosine-5'-monophosphate dehydrogenase [Vibrio proteolyticus NBRC 13287]	487	51500.7	gi|545470123|ref|WP_021706608.1|;	57	22	61.8	Carbamidomethyl (C),Oxidation (M)	19	24	16	9.717e-07	8.696e-07	6.366e-07	0.894926	0.65514
gi|543443559|dbj|GAD65886.1|	arginine--tRNA ligase [Vibrio proteolyticus NBRC 13287]	577	63959.4	gi|545467376|ref|WP_021703877.1|;	57	24	52.5	Carbamidomethyl (C),Gln->pyro-Glu (N-term Q),Oxidation (M)	22	19	16	1.014e-06	1.135e-06	8.177e-07	1.11933	0.80641
gi|543440102|dbj|GAD69365.1|	glutamine--fructose-6-phosphate aminotransferase [Vibrio proteolyticus NBRC 13287]	610	66945.3	gi|545470857|ref|WP_021707332.1|;	57	20	47.5	Oxidation (M)	24	18	16	1.374e-06	9.441e-07	8.581e-07	0.687118	0.624527
gi|543442875|dbj|GAD66472.1|	DNA-directed RNA polymerase subunit alpha [Vibrio proteolyticus NBRC 13287]	330	36557.1	gi|545467962|ref|WP_021704461.1|;	57	19	68.2	Oxidation (M)	21	19	18	5.2e-06	3.996e-06	3.619e-06	0.768462	0.695962
gi|543440960|dbj|GAD68503.1|	2-amino-3-ketobutyrate--CoA ligase [Vibrio proteolyticus NBRC 13287]	398	43533	gi|545469984|ref|WP_021706472.1|;	56	21	64.6	Carbamidomethyl (C),Oxidation (M)	21	19	17	1.599e-06	1.217e-06	1.526e-06	0.761101	0.954346
gi|543442904|dbj|GAD66501.1|	adenylosuccinate synthetase [Vibrio proteolyticus NBRC 13287]	438	47833.5	gi|545467983|ref|WP_021704482.1|;	56	19	63	Oxidation (M)	22	18	18	1.237e-06	1.125e-06	1.487e-06	0.909458	1.2021
gi|543441513|dbj|GAD67829.1|	outer membrane protein A [Vibrio proteolyticus NBRC 13287]	320	34221	gi|545469307|ref|WP_021705800.1|;	56	14	61.2	Oxidation (M)	21	19	19	2.75e-06	2.014e-06	2.221e-06	0.732364	0.807636
gi|543443393|dbj|GAD66371.1|	flagellar biosynthesis protein FlaG [Vibrio proteolyticus NBRC 13287]	143	16259	gi|545467860|ref|WP_021704360.1|;	56	10	80.4	Acetyl (Protein N-term),Gln->pyro-Glu (N-term Q),Oxidation (M)	19	17	21	5.25e-06	8.282e-06	6.256e-06	1.57752	1.19162
gi|543440991|dbj|GAD68534.1|	hypothetical protein VPR01S_15_00520 [Vibrio proteolyticus NBRC 13287]	1476	164773	gi|750621092|ref|WP_040902960.1|;	55	27	23.7	Carbamidomethyl (C),Gln->pyro-Glu (N-term Q),Oxidation (M)	17	20	18	1.979e-07	1.842e-07	2.192e-07	0.930773	1.10763
gi|543444156|dbj|GAD65617.1|	fumarate hydratase class I [Vibrio proteolyticus NBRC 13287]	505	54739.7	gi|545467107|ref|WP_021703609.1|;	55	21	55.4	Carbamidomethyl (C),Oxidation (M)	20	18	18	8.572e-07	8.358e-07	7.112e-07	0.975035	0.829678
gi|543443255|dbj|GAD66233.1|	flagellar hook-length control protein [Vibrio proteolyticus NBRC 13287]	341	36576.9	gi|545467723|ref|WP_021704223.1|;	55	15	48.4	Acetyl (Protein N-term),Gln->pyro-Glu (N-term Q),Glu->pyro-Glu (N-term E),Oxidation (M)	20	18	19	1.905e-06	1.694e-06	9.422e-07	0.889239	0.494593
gi|543440639|dbj|GAD68888.1|	malate dehydrogenase [Vibrio proteolyticus NBRC 13287]	311	32126	gi|545470373|ref|WP_021706856.1|;	55	20	84.2	Carbamidomethyl (C),Oxidation (M)	17	19	20	4.349e-06	3.556e-06	5.998e-06	0.817659	1.37917
gi|543440519|dbj|GAD68957.1|	enolase [Vibrio proteolyticus NBRC 13287]	433	45896.5	gi|545470443|ref|WP_021706925.1|;	55	16	46.4	Oxidation (M)	19	20	20	1.666e-06	2.06e-06	2.255e-06	1.23649	1.35354
gi|543440132|dbj|GAD69395.1|	murein hydrolase activator NlpD [Vibrio proteolyticus NBRC 13287]	321	34605.8	gi|545470886|ref|WP_021707361.1|;	54	18	59.5	Oxidation (M)	23	17	15	2.251e-06	2.398e-06	1.35e-06	1.0653	0.599733
gi|543443619|dbj|GAD65946.1|	hypothetical protein VPR01S_02_01970 [Vibrio proteolyticus NBRC 13287]	119	12516.4	gi|545467436|ref|WP_021703937.1|;	54	12	94.1	Acetyl (Protein N-term),Oxidation (M)	17	21	21	5.125e-06	6.175e-06	1.064e-05	1.20488	2.0761
gi|543441444|dbj|GAD68147.1|	hypothetical protein VPR01S_11_01410 [Vibrio proteolyticus NBRC 13287]	461	50043.8	gi|545469626|ref|WP_021706118.1|;	53	18	68.5	Ammonia-loss (N-term C) + Carbamidomethyl (C),Carbamidomethyl (C),Oxidation (M)	17	21	15	8.998e-07	8.114e-07	7.069e-07	0.901756	0.785619
gi|543444168|dbj|GAD65629.1|	asparagine--tRNA ligase [Vibrio proteolyticus NBRC 13287]	466	52757.2	gi|545467119|ref|WP_021703621.1|;	53	21	46.6	Carbamidomethyl (C),Oxidation (M)	22	15	16	1.108e-06	9.14e-07	1.074e-06	0.82491	0.969314
gi|543440366|dbj|GAD69116.1|	peptidase M4 family protein [Vibrio proteolyticus NBRC 13287]	582	63292.7	gi|545470604|ref|WP_021707084.1|;	53	15	26.8	Oxidation (M)	16	19	18	8.717e-07	1.11e-06	8.779e-07	1.27337	1.00711
gi|543444038|dbj|GAD65499.1|	hypothetical protein VPR01S_01_02720 [Vibrio proteolyticus NBRC 13287]	297	33444.5	gi|545466989|ref|WP_021703491.1|;	53	15	55.6	Carbamidomethyl (C),Oxidation (M)	16	19	18	3.019e-06	5.405e-06	3.319e-06	1.79033	1.09937
gi|543439974|dbj|GAD69493.1|	trimethylamine-N-oxide reductase 2 [Vibrio proteolyticus NBRC 13287]	816	89756.9	gi|545470985|ref|WP_021707456.1|;	52	22	33.9	Gln->pyro-Glu (N-term Q),Oxidation (M)	18	19	16	5.922e-07	6.445e-07	5.257e-07	1.08831	0.887707
gi|543440445|dbj|GAD69058.1|	putative cystine ABC transporter substrate-binding protein [Vibrio proteolyticus NBRC 13287]	248	27552.3	gi|545470545|ref|WP_021707026.1|;	52	19	85.1	Oxidation (M)	18	19	16	2.922e-06	2.689e-06	3.157e-06	0.92026	1.08042
gi|543440105|dbj|GAD69368.1|	hypothetical protein VPR01S_28_00230 [Vibrio proteolyticus NBRC 13287]	1402	157124	gi|545470860|ref|WP_021707335.1|;	52	26	28.3	Ammonia-loss (N-term C) + Carbamidomethyl (C),Carbamidomethyl (C),Gln->pyro-Glu (N-term Q)	16	19	17	3.039e-07	2.833e-07	2.36e-07	0.932215	0.776571
gi|543443626|dbj|GAD65953.1|	glyceraldehyde-3-phosphate dehydrogenase A [Vibrio proteolyticus NBRC 13287]	331	35309	gi|545467443|ref|WP_021703944.1|;	52	17	44.4	Oxidation (M)	20	16	17	1.592e-06	2.511e-06	2.128e-06	1.57726	1.33668
gi|543441026|dbj|GAD68343.1|	hypothetical protein VPR01S_13_00070 [Vibrio proteolyticus NBRC 13287]	311	34402.9	gi|545469824|ref|WP_021706314.1|;	52	11	56.3	Oxidation (M)	19	19	18	2.246e-06	2.596e-06	2.087e-06	1.15583	0.929207
gi|543443271|dbj|GAD66249.1|	flagellar basal body rod protein FlgF [Vibrio proteolyticus NBRC 13287]	243	26238.2	gi|545467739|ref|WP_021704239.1|;	52	12	74.5	Oxidation (M)	16	18	19	2.22e-06	3.416e-06	3.213e-06	1.53874	1.4473
gi|543440463|dbj|GAD69076.1|	ATP synthase subunit alpha [Vibrio proteolyticus NBRC 13287]	513	55557	gi|545470563|ref|WP_021707044.1|;	51	21	46.2	Gln->pyro-Glu (N-term Q),Oxidation (M)	14.5	17.5	13.5	8.773e-07	9.294e-07	9.11e-07	1.05939	1.03841
gi|543440812|dbj|GAD68640.1|	GMP synthase [Vibrio proteolyticus NBRC 13287]	517	57838.2	gi|545470124|ref|WP_021706609.1|;	51	25	53	Carbamidomethyl (C),Oxidation (M)	21	12	21	1.045e-06	6.164e-07	1.081e-06	0.589856	1.03445
gi|543441960|dbj|GAD67504.1|	urocanate hydratase [Vibrio proteolyticus NBRC 13287]	565	62169.9	gi|545468980|ref|WP_021705475.1|;	50	17	42.7	Oxidation (M)	19	19	13	9.359e-07	8.043e-07	5.364e-07	0.859387	0.573138
gi|543440623|dbj|GAD68872.1|	hypothetical protein VPR01S_20_00520 [Vibrio proteolyticus NBRC 13287]	338	36307	gi|750621233|ref|WP_040903101.1|;	50	7	25.7	Carbamidomethyl (C)	18	14	18	1.283e-06	1.407e-06	9.683e-07	1.09665	0.754716
gi|543440080|dbj|GAD69436.1|	30S ribosomal protein S7 [Vibrio proteolyticus NBRC 13287]	156	17768.5	gi|545470926|ref|WP_021707400.1|;	50	13	66	Oxidation (M)	14	17	19	4.919e-06	5.16e-06	7.002e-06	1.04899	1.42346
gi|543443427|dbj|GAD65754.1|	hypothetical protein VPR01S_02_00050 [Vibrio proteolyticus NBRC 13287]	108	11850.7	gi|545467245|ref|WP_021703746.1|;	50	6	65.7	Carbamidomethyl (C),Oxidation (M)	16	15	20	5.61e-06	7.206e-06	1.027e-05	1.28449	1.83066
gi|543443492|dbj|GAD65819.1|	2-oxoglutarate dehydrogenase E2 component [Vibrio proteolyticus NBRC 13287]	403	44038.9	gi|545467309|ref|WP_021703810.1|;	50	18	52.4	Carbamidomethyl (C),Gln->pyro-Glu (N-term Q),Oxidation (M)	15	15	22	9.733e-07	8.373e-07	1.022e-06	0.860269	1.05004
gi|543443794|dbj|GAD65255.1|	NAD(+)-dependent glutamate dehydrogenase [Vibrio proteolyticus NBRC 13287]	1613	183988	gi|545466745|ref|WP_021703247.1|;	49	30	24.7	Carbamidomethyl (C),Oxidation (M)	19	17	16	3.114e-07	2.077e-07	2.028e-07	0.666988	0.651252
gi|543441317|dbj|GAD68020.1|	MalM protein [Vibrio proteolyticus NBRC 13287]	269	29155.9	gi|545469499|ref|WP_021705991.1|;	49	13	52	Oxidation (M)	18	15	18	2.088e-06	1.578e-06	2.037e-06	0.755747	0.975575
gi|543440220|dbj|GAD69272.1|	carbamate kinase [Vibrio proteolyticus NBRC 13287]	303	32894.9	gi|545470762|ref|WP_021707239.1|;	49	10	45.5	Carbamidomethyl (C),Oxidation (M)	16	15	19	2.366e-06	2.131e-06	1.894e-06	0.900676	0.800507
gi|543442492|dbj|GAD67176.1|	hypothetical protein VPR01S_06_01940 [Vibrio proteolyticus NBRC 13287]	1019	107384	gi|545468654|ref|WP_021705151.1|;	48	18	21.6	Carbamidomethyl (C),Oxidation (M)	17	17	15	4.418e-07	2.858e-07	4.006e-07	0.646899	0.906745
gi|543440805|dbj|GAD68633.1|	outer membrane protein biogenesis protein BamB [Vibrio proteolyticus NBRC 13287]	386	41443.3	gi|545470117|ref|WP_021706602.1|;	48	13	51	Oxidation (M)	15	17	19	1.375e-06	1.609e-06	1.257e-06	1.17018	0.914182
gi|543441022|dbj|GAD68339.1|	hypothetical protein VPR01S_13_00030 [Vibrio proteolyticus NBRC 13287]	394	43381.3	gi|545469820|ref|WP_021706310.1|;	48	8	37.6	Carbamidomethyl (C),Oxidation (M)	13	18	20	2.522e-06	1.66e-06	1.392e-06	0.658208	0.551943
gi|543441979|dbj|GAD67523.1|	hypothetical protein VPR01S_08_01060 [Vibrio proteolyticus NBRC 13287]	478	51688	gi|545468999|ref|WP_021705494.1|;	48	13	42.1	Carbamidomethyl (C),Oxidation (M)	19	13	20	1.331e-06	1.732e-06	1.043e-06	1.30128	0.783621
gi|543444232|dbj|GAD65693.1|	putative reductase [Vibrio proteolyticus NBRC 13287]	400	44077.2	gi|545467183|ref|WP_021703685.1|;	47	19	58	Carbamidomethyl (C),Oxidation (M)	19	17	13	1.351e-06	1.056e-06	6.266e-07	0.781643	0.463805
gi|543441064|dbj|GAD68381.1|	glycine dehydrogenase [Vibrio proteolyticus NBRC 13287]	956	104385	gi|545469862|ref|WP_021706352.1|;	47	21	40.9	Carbamidomethyl (C),Oxidation (M)	21	14	14	7.178e-07	5.357e-07	2.995e-07	0.746308	0.417247
gi|543441105|dbj|GAD68422.1|	hypothetical protein VPR01S_13_00860 [Vibrio proteolyticus NBRC 13287]	310	33551.3	gi|750621040|ref|WP_040902908.1|;	47	15	55.7	Carbamidomethyl (C),Oxidation (M)	15	17	15	1.601e-06	4.373e-06	4.197e-06	2.73142	2.62149
gi|543442298|dbj|GAD67416.1|	transaldolase [Vibrio proteolyticus NBRC 13287]	316	34842.8	gi|545468895|ref|WP_021705391.1|;	47	15	58.5	Carbamidomethyl (C),Oxidation (M)	16	16	16	1.149e-06	1.883e-06	1.686e-06	1.63882	1.46736
gi|543442985|dbj|GAD66582.1|	hypothetical protein VPR01S_04_01870 [Vibrio proteolyticus NBRC 13287]	488	56680.6	gi|545468063|ref|WP_021704562.1|;	46	25	70.1	Carbamidomethyl (C),Glu->pyro-Glu (N-term E),Oxidation (M)	15	17	15	8.182e-07	6.449e-07	8.222e-07	0.788194	1.00489
gi|543441227|dbj|GAD68260.1|	putative L,D-transpeptidase [Vibrio proteolyticus NBRC 13287]	318	35343.2	gi|545469740|ref|WP_021706231.1|;	46	19	64.2	Oxidation (M)	14	16	16	1.94e-06	2.076e-06	2.087e-06	1.0701	1.07577
gi|543444145|dbj|GAD65606.1|	hypothetical protein VPR01S_01_03800 [Vibrio proteolyticus NBRC 13287]	341	37818.1	gi|545467096|ref|WP_021703598.1|;	46	20	58.9	Carbamidomethyl (C),Oxidation (M)	14	16	17	1.969e-06	1.688e-06	1.769e-06	0.857288	0.898426
gi|543443159|dbj|GAD66137.1|	arginine/ornithine ABC transporter substrate-binding protein [Vibrio proteolyticus NBRC 13287]	256	28270.5	gi|545467627|ref|WP_021704127.1|;	46	18	66	Oxidation (M)	16	16	17	2.088e-06	1.465e-06	1.664e-06	0.701628	0.796935
gi|543443651|dbj|GAD65978.1|	hypothetical protein VPR01S_02_02290 [Vibrio proteolyticus NBRC 13287]	580	64479.4	gi|545467468|ref|WP_021703969.1|;	46	16	47.8	Carbamidomethyl (C)	13	15	18	6.666e-07	4.63e-07	6.077e-07	0.694569	0.911641
gi|543441704|dbj|GAD67638.1|	soluble lytic murein transglycosylase [Vibrio proteolyticus NBRC 13287]	649	74426.8	gi|545469115|ref|WP_021705609.1|;	46	18	24.8	Oxidation (M)	15	16	18	3.269e-07	3.783e-07	5.1e-07	1.15723	1.56011
gi|543440224|dbj|GAD69276.1|	aspartate ammonia-lyase [Vibrio proteolyticus NBRC 13287]	483	52690.8	gi|545470766|ref|WP_021707243.1|;	45	14	39.5	Carbamidomethyl (C),Oxidation (M)	17	18	12	1.32e-06	1.045e-06	6.775e-07	0.791667	0.513258
gi|543439990|dbj|GAD69475.1|	50S ribosomal protein L9 [Vibrio proteolyticus NBRC 13287]	149	15722.3	gi|545470966|ref|WP_021707438.1|;	45	11	73.2	Oxidation (M)	17	14	15	1.198e-05	1.398e-05	1.106e-05	1.16694	0.923205
gi|543440619|dbj|GAD68868.1|	ornithine carbamoyltransferase [Vibrio proteolyticus NBRC 13287]	334	37068.4	gi|545470353|ref|WP_021706836.1|;	44	9	29	Ammonia-loss (N-term C) + Carbamidomethyl (C),Carbamidomethyl (C),Oxidation (M)	8	8	7.5	1.096e-06	2.458e-06	1.465e-06	2.2427	1.33668
gi|543442658|dbj|GAD66844.1|	hypothetical protein VPR01S_05_01390 [Vibrio proteolyticus NBRC 13287]	164	18044.9	gi|545468324|ref|WP_021704822.1|;	44	8	61.6	Carbamidomethyl (C),Oxidation (M)	15	15	16	3.584e-06	6.372e-06	5.313e-06	1.7779	1.48242
gi|543442628|dbj|GAD66814.1|	hypothetical protein VPR01S_05_01090 [Vibrio proteolyticus NBRC 13287]	463	52572.1	gi|545468294|ref|WP_021704792.1|;	44	15	49.2		13	12	19	7.759e-07	6.964e-07	1.043e-06	0.897538	1.34425
gi|543441277|dbj|GAD68310.1|	proline dehydrogenase/delta-1-pyrroline-5-carboxylate dehydrogenase [Vibrio proteolyticus NBRC 13287]	1039	114534	gi|545469790|ref|WP_021706281.1|;	43	23	22.2	Carbamidomethyl (C),Oxidation (M)	20	14	10	3.862e-07	2.666e-07	1.7e-07	0.690316	0.440186
gi|543443928|dbj|GAD65389.1|	hypothetical protein VPR01S_01_01620 [Vibrio proteolyticus NBRC 13287]	480	51123.4	gi|545466879|ref|WP_021703381.1|;	43	15	47.7	Carbamidomethyl (C),Oxidation (M)	15	15	13	1.636e-06	8.297e-07	1.185e-06	0.507152	0.724328
gi|543443792|dbj|GAD65253.1|	aminopeptidase N [Vibrio proteolyticus NBRC 13287]	868	97581.7	gi|545466743|ref|WP_021703245.1|;	43	19	26.4		13	15	15	6.071e-07	4.906e-07	4.557e-07	0.808104	0.750618
gi|543440616|dbj|GAD68865.1|	hypothetical protein VPR01S_20_00450 [Vibrio proteolyticus NBRC 13287]	892	93231.8	gi|917429068|ref|WP_052035780.1|;	43	15	22.4	Carbamidomethyl (C)	11	16	16	3.868e-07	4.164e-07	1.187e-06	1.07653	3.06877
gi|543443493|dbj|GAD65820.1|	succinyl-CoA ligase subunit beta [Vibrio proteolyticus NBRC 13287]	388	41635.4	gi|545467310|ref|WP_021703811.1|;	42	16	47.4	Carbamidomethyl (C),Oxidation (M)	12	19	13	1.678e-06	2.111e-06	1.182e-06	1.25805	0.70441
gi|543443828|dbj|GAD65289.1|	spermidine/putrescine ABC transporter substrate-binding protein PotD [Vibrio proteolyticus NBRC 13287]	345	38961.1	gi|545466779|ref|WP_021703281.1|;	42	14	41.4	Oxidation (M)	15	12	16	1.73e-06	1.349e-06	1.74e-06	0.779769	1.00578
gi|543441460|dbj|GAD68163.1|	hypothetical protein VPR01S_11_01570 [Vibrio proteolyticus NBRC 13287]	603	71327.1	gi|750620947|ref|WP_040902815.1|;	42	15	36.5	Carbamidomethyl (C),Gln->pyro-Glu (N-term Q)	11	14	17	4.948e-07	4.64e-07	7.522e-07	0.937753	1.52021
gi|543441982|dbj|GAD67526.1|	phenylalanine--tRNA ligase beta subunit [Vibrio proteolyticus NBRC 13287]	795	86603.5	gi|545469002|ref|WP_021705497.1|;	41	16	31.7		14	16	11	5.361e-07	3.676e-07	2.721e-07	0.685693	0.507555
gi|543443470|dbj|GAD65797.1|	chaperone protein HtpG [Vibrio proteolyticus NBRC 13287]	635	72399.1	gi|545467287|ref|WP_021703788.1|;	41	24	32.3	Glu->pyro-Glu (N-term E),Oxidation (M)	13	17	12	3.224e-07	5.015e-07	3.017e-07	1.55552	0.935794
gi|543442220|dbj|GAD67338.1|	periplasmic nitrate reductase [Vibrio proteolyticus NBRC 13287]	829	93628.6	gi|545468817|ref|WP_021705313.1|;	41	18	22.8	Carbamidomethyl (C),Oxidation (M)	14	16	13	3.373e-07	3.616e-07	3.691e-07	1.07204	1.09428
gi|543443541|dbj|GAD65868.1|	3-oxoacyl-[acyl-carrier-protein] synthase I [Vibrio proteolyticus NBRC 13287]	403	42523.9	gi|545467358|ref|WP_021703859.1|;	41	14	68	Carbamidomethyl (C),Oxidation (M)	14	13	14	9.579e-07	7.488e-07	9.293e-07	0.78171	0.970143
gi|543443187|dbj|GAD66165.1|	hypothetical protein VPR01S_03_00740 [Vibrio proteolyticus NBRC 13287]	129	14345.3	gi|545467655|ref|WP_021704155.1|;	41	7	64.3	Oxidation (M)	12	14	16	3.23e-06	2.675e-06	3.881e-06	0.828173	1.20155
gi|543441062|dbj|GAD68379.1|	serine hydroxymethyltransferase [Vibrio proteolyticus NBRC 13287]	431	46751.9	gi|545469860|ref|WP_021706350.1|;	41	19	54.3	Carbamidomethyl (C),Glu->pyro-Glu (N-term E),Oxidation (M)	13	12	16	9.053e-07	7.316e-07	1.305e-06	0.80813	1.44151
gi|543440418|dbj|GAD69031.1|	thiol--disulfide interchange protein DsbA [Vibrio proteolyticus NBRC 13287]	201	22633.5	gi|545470518|ref|WP_021706999.1|;	40	16	65.7	Gln->pyro-Glu (N-term Q),Oxidation (M)	13	18	13	1.971e-06	3.458e-06	2.389e-06	1.75444	1.21208
gi|543443852|dbj|GAD65313.1|	putative tungstate ABC transporter substrate-binding protein [Vibrio proteolyticus NBRC 13287]	271	30145.3	gi|545466803|ref|WP_021703305.1|;	40	16	65.7	Oxidation (M)	17	10	14	1.719e-06	9.155e-07	2.186e-06	0.532577	1.27167
gi|543441596|dbj|GAD67912.1|	hypothetical protein VPR01S_10_01080 [Vibrio proteolyticus NBRC 13287]	189	20761.7	gi|545469390|ref|WP_021705883.1|;	40	11	72.5	Oxidation (M)	12	13	15	4.01e-06	3.31e-06	4.797e-06	0.825436	1.19626
gi|543442822|dbj|GAD66419.1|	membrane-bound lytic murein transglycosylase C [Vibrio proteolyticus NBRC 13287]	378	43479.4	gi|545467909|ref|WP_021704408.1|;	40	18	56.6		15	12	15	1.186e-06	1.126e-06	1.594e-06	0.94941	1.34401
gi|543443486|dbj|GAD65813.1|	citrate synthase [Vibrio proteolyticus NBRC 13287]	429	48422	gi|545467303|ref|WP_021703804.1|;	39	16	43.8	Carbamidomethyl (C),Oxidation (M)	16	11	13	1.075e-06	8.812e-07	7.78e-07	0.819721	0.723721
gi|543443103|dbj|GAD66700.1|	GTP-binding protein TypA [Vibrio proteolyticus NBRC 13287]	609	67314.3	gi|545468179|ref|WP_021704678.1|;	39	15	30.5	Oxidation (M)	12	14	14	5.695e-07	8.575e-07	8.04e-07	1.50571	1.41176
gi|543442893|dbj|GAD66490.1|	30S ribosomal protein S3 [Vibrio proteolyticus NBRC 13287]	232	25658	gi|545467974|ref|WP_021704473.1|;	39	13	62.1	Oxidation (M)	14	12	14	1.985e-06	2.353e-06	2.514e-06	1.18539	1.2665
gi|543443677|dbj|GAD66004.1|	catalase-peroxidase [Vibrio proteolyticus NBRC 13287]	724	80353.4	gi|545467494|ref|WP_021703995.1|;	39	18	39.5		11	11	18	3.546e-07	3.245e-07	4.397e-07	0.915116	1.23999
gi|543443927|dbj|GAD65388.1|	hypothetical protein VPR01S_01_01610 [Vibrio proteolyticus NBRC 13287]	193	21404.5	gi|545466878|ref|WP_021703380.1|;	38	9	57	Carbamidomethyl (C),Oxidation (M)	19	12	10	3.464e-06	1.625e-06	1.99e-06	0.469111	0.57448
gi|543441840|dbj|GAD67774.1|	pyruvate dehydrogenase E2 component [Vibrio proteolyticus NBRC 13287]	631	65555.9	gi|545469251|ref|WP_021705745.1|;	38	15	23.9	Carbamidomethyl (C),Oxidation (M)	14	13	11	4.322e-07	3.64e-07	3.676e-07	0.842203	0.850532
gi|543443167|dbj|GAD66145.1|	hypothetical protein VPR01S_03_00540 [Vibrio proteolyticus NBRC 13287]	644	74299.3	gi|545467635|ref|WP_021704135.1|;	38	19	29.8	Gln->pyro-Glu (N-term Q)	16	14	11	3.457e-07	2.777e-07	2.886e-07	0.803298	0.834828
gi|543443751|dbj|GAD66078.1|	aspartyl-tRNA synthetase [Vibrio proteolyticus NBRC 13287]	592	65894.6	gi|545467567|ref|WP_021704068.1|;	38	17	32.8	Carbamidomethyl (C),Oxidation (M)	13	14	12	1.822e-06	3.956e-06	3.195e-06	2.17124	1.75357
gi|543441782|dbj|GAD67716.1|	transcription elongation protein NusA [Vibrio proteolyticus NBRC 13287]	495	55160.2	gi|545469193|ref|WP_021705687.1|;	38	17	49.9		14	13	12	8.014e-07	9.466e-07	1.047e-06	1.18118	1.30646
gi|491523805|ref|WP_005381432.1|	MULTISPECIES: transcriptional regulator [Vibrio]	210	23704.4	gi|543442915|dbj|GAD66512.1|;	38	11	50.5	Carbamidomethyl (C),Gln->pyro-Glu (N-term Q),Oxidation (M)	15	11	12	1.799e-06	2.222e-06	3.205e-06	1.23513	1.78155
gi|543443471|dbj|GAD65798.1|	adenylate kinase [Vibrio proteolyticus NBRC 13287]	214	23262	gi|545467288|ref|WP_021703789.1|;	38	10	62.1	Oxidation (M)	11	12	15	2.086e-06	2.175e-06	2.513e-06	1.04267	1.2047
gi|543441597|dbj|GAD67913.1|	peptidyl-prolyl cis-trans isomerase RotA [Vibrio proteolyticus NBRC 13287]	182	18957.5	gi|917429046|ref|WP_052035758.1|;	37	12	62.4	Oxidation (M)	16	11	11	2.836e-06	2.424e-06	2.553e-06	0.854725	0.900212
gi|543443188|dbj|GAD66166.1|	hypothetical protein VPR01S_03_00750 [Vibrio proteolyticus NBRC 13287]	464	51973.6	gi|545467656|ref|WP_021704156.1|;	37	14	35.3	Oxidation (M)	13	12	13	3.681e-07	6.162e-07	5.589e-07	1.674	1.51834
gi|543443930|dbj|GAD65391.1|	putative heme/hemoglobin receptor [Vibrio proteolyticus NBRC 13287]	711	79282.3	gi|545466881|ref|WP_021703383.1|;	37	18	32.2	Oxidation (M)	16	8	14	6.62e-07	2.806e-07	3.983e-07	0.423867	0.601662
gi|543441634|dbj|GAD67950.1|	glycerol kinase [Vibrio proteolyticus NBRC 13287]	505	55857	gi|545469428|ref|WP_021705921.1|;	36	17	37.2	Carbamidomethyl (C)	13	17	6	6.558e-07	1.003e-06	2.605e-07	1.52943	0.397225
gi|543441705|dbj|GAD67639.1|	putative ABC transporter ATP-binding protein [Vibrio proteolyticus NBRC 13287]	555	62400	gi|545469116|ref|WP_021705610.1|;	36	16	36.2	Oxidation (M)	14	14	9	4.102e-07	4.134e-07	3.54e-07	1.0078	0.862994
gi|543442884|dbj|GAD66481.1|	50S ribosomal protein L6 [Vibrio proteolyticus NBRC 13287]	177	18784.1	gi|545467967|ref|WP_021704466.1|;	36	9	70.6	Carbamidomethyl (C),Oxidation (M)	13	12	11	4.023e-06	3.808e-06	2.793e-06	0.946557	0.694258
gi|543441794|dbj|GAD67728.1|	tyrosine--tRNA ligase [Vibrio proteolyticus NBRC 13287]	395	43984.6	gi|545469205|ref|WP_021705699.1|;	36	12	42.5	Carbamidomethyl (C),Glu->pyro-Glu (N-term E),Oxidation (M)	14	12	11	7.271e-07	6.063e-07	6.514e-07	0.833861	0.895888
gi|543443074|dbj|GAD66671.1|	hypothetical protein VPR01S_04_02750 [Vibrio proteolyticus NBRC 13287]	624	70016.7	gi|545468150|ref|WP_021704649.1|;	36	17	32.7	Oxidation (M)	12	13	12	3.896e-07	3.793e-07	5.02e-07	0.973563	1.2885
gi|543443104|dbj|GAD66701.1|	glutamine synthetase [Vibrio proteolyticus NBRC 13287]	469	51734.4	gi|545468180|ref|WP_021704679.1|;	36	14	43.1	Oxidation (M)	13	13	12	8.91e-07	9.804e-07	8.589e-07	1.10034	0.963973
gi|543441856|dbj|GAD67790.1|	50S ribosomal protein L19 [Vibrio proteolyticus NBRC 13287]	117	13341.4	gi|545469267|ref|WP_021705761.1|;	36	10	68.4	Oxidation (M)	15	9	12	4.388e-06	4.069e-06	7.92e-06	0.927302	1.80492
gi|543443480|dbj|GAD65807.1|	glutamine--tRNA ligase [Vibrio proteolyticus NBRC 13287]	556	64121.8	gi|545467297|ref|WP_021703798.1|;	36	17	38.8	Carbamidomethyl (C),Oxidation (M)	12	13	13	7.523e-07	5.189e-07	5.69e-07	0.689751	0.756347
gi|543441495|dbj|GAD67811.1|	peptidoglycan hydrolase FlgJ [Vibrio proteolyticus NBRC 13287]	308	34486	gi|545469289|ref|WP_021705782.1|;	36	17	69.8	Gln->pyro-Glu (N-term Q),Oxidation (M)	15	8	14	1.501e-06	7.046e-07	1.356e-06	0.46942	0.903398
gi|543441461|dbj|GAD68164.1|	hypothetical protein VPR01S_11_01580 [Vibrio proteolyticus NBRC 13287]	591	65672.9	gi|917429049|ref|WP_052035761.1|;	36	14	34.4	Carbamidomethyl (C),Gln->pyro-Glu (N-term Q)	9	15	15	1.945e-07	4.911e-07	5.566e-07	2.52494	2.8617
gi|543442245|dbj|GAD67363.1|	hypothetical protein VPR01S_07_01630 [Vibrio proteolyticus NBRC 13287]	226	25557.7	gi|545468842|ref|WP_021705338.1|;	36	14	55.8	Gln->pyro-Glu (N-term Q)	11	12	15	9.942e-07	1.308e-06	1.538e-06	1.31563	1.54697
gi|543440044|dbj|GAD69400.1|	50S ribosomal protein L1 [Vibrio proteolyticus NBRC 13287]	233	24745.2	gi|545470891|ref|WP_021707365.1|;	35	14	60.5	Oxidation (M)	14	12	9	2.202e-06	2.79e-06	2.082e-06	1.26703	0.945504
gi|543440518|dbj|GAD68956.1|	CTP synthase [Vibrio proteolyticus NBRC 13287]	545	60152	gi|545470442|ref|WP_021706924.1|;	35	14	32.1	Oxidation (M)	13	12	10	4.833e-07	3.08e-07	2.694e-07	0.637285	0.557418
gi|543440465|dbj|GAD69078.1|	ATP synthase subunit beta [Vibrio proteolyticus NBRC 13287]	467	50833.9	gi|545470565|ref|WP_021707046.1|;	35	13	43	Carbamidomethyl (C),Gln->pyro-Glu (N-term Q),Oxidation (M)	13	12	10	8.611e-07	8.993e-07	6.373e-07	1.04436	0.7401
gi|543443334|dbj|GAD66312.1|	alcohol-acetaldehyde dehydrogenase [Vibrio proteolyticus NBRC 13287]	900	97123	gi|545467801|ref|WP_021704301.1|;	35	18	25.9	Oxidation (M)	15	11	10	3.616e-07	3.628e-07	2.395e-07	1.00332	0.662334
gi|543443913|dbj|GAD65374.1|	adenylosuccinate synthetase [Vibrio proteolyticus NBRC 13287]	418	45792	gi|545466864|ref|WP_021703366.1|;	35	16	45.2	Carbamidomethyl (C),Oxidation (M)	16	9	10	9.751e-07	6.669e-07	5.318e-07	0.68393	0.54538
gi|543441024|dbj|GAD68341.1|	glycerophosphoryl diester phosphodiesterase [Vibrio proteolyticus NBRC 13287]	351	40075.1	gi|545469822|ref|WP_021706312.1|;	35	13	38.7	Oxidation (M)	11	13	11	7.79e-07	7.652e-07	6.282e-07	0.982285	0.806418
gi|543440797|dbj|GAD68625.1|	membrane-bound lytic murein transglycosylase A [Vibrio proteolyticus NBRC 13287]	369	40610.6	gi|545470109|ref|WP_021706594.1|;	35	16	52.3	Oxidation (M)	16	10	11	1.3e-06	7.768e-07	1.003e-06	0.597538	0.771538
gi|543442851|dbj|GAD66448.1|	inorganic pyrophosphatase [Vibrio proteolyticus NBRC 13287]	175	19716.9	gi|545467938|ref|WP_021704437.1|;	35	13	66.9	Acetyl (Protein N-term),Oxidation (M)	11	12	12	1.44e-06	2.161e-06	1.715e-06	1.50069	1.19097
gi|543440202|dbj|GAD69254.1|	acetyl-CoA carboxylase biotin carboxylase subunit [Vibrio proteolyticus NBRC 13287]	446	49174.1	gi|545470744|ref|WP_021707221.1|;	35	19	46.9	Carbamidomethyl (C),Oxidation (M)	14	10	13	1.135e-06	8.144e-07	9.055e-07	0.717533	0.797797
gi|543440673|dbj|GAD68724.1|	tryptophanase [Vibrio proteolyticus NBRC 13287]	466	52190.1	gi|750621176|ref|WP_040903044.1|;	34	16	37.8	Oxidation (M)	15	12	9	1.108e-06	1.281e-06	6.413e-07	1.15614	0.578791
gi|543443454|dbj|GAD65781.1|	chitoporin [Vibrio proteolyticus NBRC 13287]	462	50320.4	gi|545467271|ref|WP_021703772.1|;	34	11	38.1		13	13	10	5.647e-07	4.048e-07	5.301e-07	0.716841	0.938729
gi|543442199|dbj|GAD67317.1|	peptidase M48 family protein [Vibrio proteolyticus NBRC 13287]	262	28046.2	gi|545468796|ref|WP_021705292.1|;	34	12	71.4	Carbamidomethyl (C)	13	12	10	9.998e-07	9.322e-07	8.131e-07	0.932386	0.813263
gi|543441511|dbj|GAD67827.1|	hypothetical protein VPR01S_10_00230 [Vibrio proteolyticus NBRC 13287]	378	42732.9	gi|545469305|ref|WP_021705798.1|;	34	13	34.7	Carbamidomethyl (C)	13	11	11	1.138e-06	6.823e-07	6.975e-07	0.599561	0.612917
gi|543442955|dbj|GAD66552.1|	fumarate reductase flavoprotein subunit [Vibrio proteolyticus NBRC 13287]	606	66966.1	gi|545468033|ref|WP_021704532.1|;	34	10	20.1	Carbamidomethyl (C),Oxidation (M)	14	12	11	2.998e-07	2.82e-07	2.394e-07	0.940627	0.798532
gi|543442850|dbj|GAD66447.1|	fructose-1,6-bisphosphatase class 1 [Vibrio proteolyticus NBRC 13287]	338	37565.8	gi|545467937|ref|WP_021704436.1|;	34	12	45.9	Carbamidomethyl (C),Gln->pyro-Glu (N-term Q)	10	11	13	1.032e-06	1.282e-06	1.283e-06	1.24225	1.24322
gi|543441059|dbj|GAD68376.1|	peptidase S1 family protein [Vibrio proteolyticus NBRC 13287]	330	35864	gi|545469857|ref|WP_021706347.1|;	34	7	30.6	Oxidation (M)	10	9	15	2.043e-06	1.392e-06	1.956e-06	0.681351	0.957416
gi|543440100|dbj|GAD69363.1|	pyruvate kinase I [Vibrio proteolyticus NBRC 13287]	470	50243	gi|545470855|ref|WP_021707330.1|;	33	17	52.1	Carbamidomethyl (C),Gln->pyro-Glu (N-term Q),Oxidation (M)	12	13	8	8.348e-07	9.654e-07	5.953e-07	1.15644	0.713105
gi|543442896|dbj|GAD66493.1|	50S ribosomal protein L2 [Vibrio proteolyticus NBRC 13287]	274	30093.1	gi|545467976|ref|WP_021704475.1|;	33	12	50.4	Carbamidomethyl (C),Oxidation (M)	13	13	8	1.32e-06	1.277e-06	7.968e-07	0.967424	0.603636
gi|543441959|dbj|GAD67503.1|	histidine ammonia-lyase [Vibrio proteolyticus NBRC 13287]	510	54671.2	gi|545468979|ref|WP_021705474.1|;	33	15	45.7	Carbamidomethyl (C)	14	11	8	6.768e-07	8.242e-07	5.015e-07	1.21779	0.740987
gi|543443199|dbj|GAD66177.1|	acetate kinase [Vibrio proteolyticus NBRC 13287]	398	43033.8	gi|545467667|ref|WP_021704167.1|;	33	13	51.8	Carbamidomethyl (C),Oxidation (M)	13	10	10	5.536e-07	6.13e-07	7.147e-07	1.1073	1.291
gi|543443432|dbj|GAD65759.1|	hypothetical protein VPR01S_02_00100 [Vibrio proteolyticus NBRC 13287]	263	28718.6	gi|545467250|ref|WP_021703751.1|;	33	12	59.3		10	12	11	1.799e-06	1.692e-06	1.695e-06	0.940523	0.94219
gi|543441671|dbj|GAD67987.1|	deoxyribose-phosphate aldolase [Vibrio proteolyticus NBRC 13287]	258	27865.2	gi|545469465|ref|WP_021705958.1|;	33	12	72.5	Carbamidomethyl (C),Glu->pyro-Glu (N-term E)	11	13	11	1.155e-06	1.772e-06	1.321e-06	1.5342	1.14372
gi|543442495|dbj|GAD67179.1|	hypothetical protein VPR01S_06_01970 [Vibrio proteolyticus NBRC 13287]	590	60264.9	gi|917429029|ref|WP_052035741.1|;	33	9	19.4	Oxidation (M)	11	11	11	7.047e-07	4.053e-07	3.038e-07	0.575138	0.431105
gi|543442876|dbj|GAD66473.1|	30S ribosomal protein S4 [Vibrio proteolyticus NBRC 13287]	206	23358.6	gi|545467963|ref|WP_021704462.1|;	33	14	60.7	Carbamidomethyl (C)	11	10	12	4.004e-06	3.649e-06	5.423e-06	0.911339	1.3544
gi|543442917|dbj|GAD66514.1|	N-succinylglutamate 5-semialdehyde dehydrogenase [Vibrio proteolyticus NBRC 13287]	485	51886.3	gi|545467995|ref|WP_021704494.1|;	33	12	29.3	Gln->pyro-Glu (N-term Q),Oxidation (M)	13	9	12	8.764e-07	3.992e-07	5.521e-07	0.4555	0.629963
gi|543443396|dbj|GAD66374.1|	putative flagellin [Vibrio proteolyticus NBRC 13287]	378	40755.2	gi|545467863|ref|WP_021704363.1|;	33	17	59.3	Gln->pyro-Glu (N-term Q),Oxidation (M)	10	11	13	5.995e-07	4.587e-07	6.635e-07	0.765138	1.10676
gi|543443585|dbj|GAD65912.1|	long-chain fatty acid transport protein [Vibrio proteolyticus NBRC 13287]	425	46864.9	gi|750620362|ref|WP_040902230.1|;	32	13	43.1	Gln->pyro-Glu (N-term Q),Oxidation (M)	12	11	10	1.572e-06	1.806e-06	1.499e-06	1.14885	0.953562
gi|543442887|dbj|GAD66484.1|	50S ribosomal protein L5 [Vibrio proteolyticus NBRC 13287]	179	20052.5	gi|545467969|ref|WP_021704468.1|;	32	11	65.4	Carbamidomethyl (C),Gln->pyro-Glu (N-term Q),Oxidation (M)	12	11	10	1.481e-06	1.855e-06	1.481e-06	1.25253	1
gi|543441576|dbj|GAD67892.1|	dipeptidase D [Vibrio proteolyticus NBRC 13287]	490	53557.9	gi|545469370|ref|WP_021705863.1|;	32	12	29.2	Carbamidomethyl (C),Oxidation (M)	8	14	11	6.856e-07	7.257e-07	4.164e-07	1.05849	0.607351
gi|543443494|dbj|GAD65821.1|	succinyl-CoA ligase subunit alpha [Vibrio proteolyticus NBRC 13287]	290	30071.5	gi|545467311|ref|WP_021703812.1|;	31	12	46.9	Carbamidomethyl (C),Oxidation (M)	13	11	7	2.411e-06	1.559e-06	1.122e-06	0.64662	0.465367
gi|543439996|dbj|GAD69481.1|	glucose-6-phosphate isomerase [Vibrio proteolyticus NBRC 13287]	550	60975.1	gi|545470972|ref|WP_021707444.1|;	31	13	31.1	Oxidation (M)	11	11	9	4.4e-07	7.3e-07	4.515e-07	1.65909	1.02614
gi|543443181|dbj|GAD66159.1|	hypothetical protein VPR01S_03_00680 [Vibrio proteolyticus NBRC 13287]	249	28291.3	gi|545467649|ref|WP_021704149.1|;	31	9	68.3	Oxidation (M)	10	14	10	2.067e-06	2.149e-06	2.133e-06	1.03967	1.03193
gi|543441231|dbj|GAD68264.1|	purine nucleoside phosphorylase DeoD-type [Vibrio proteolyticus NBRC 13287]	236	25863	gi|545469744|ref|WP_021706235.1|;	31	12	67.4	Carbamidomethyl (C),Oxidation (M)	9	11	11	2.509e-06	2.596e-06	1.426e-06	1.03468	0.568354
gi|543442209|dbj|GAD67327.1|	hypothetical protein VPR01S_07_01260 [Vibrio proteolyticus NBRC 13287]	189	20281.1	gi|545468806|ref|WP_021705302.1|;	31	11	49.7		9	12	12	2.594e-06	1.647e-06	1.355e-06	0.634927	0.522359
gi|543439926|dbj|GAD69543.1|	alanine--tRNA ligase [Vibrio proteolyticus NBRC 13287]	860	93817.3	gi|545471036|ref|WP_021707503.1|;	30	18	25.2		13	11	6	2.865e-07	2.051e-07	1.275e-07	0.715881	0.445026
gi|543441688|dbj|GAD68004.1|	carbamoyl-phosphate synthase large chain [Vibrio proteolyticus NBRC 13287]	1076	118113	gi|545469482|ref|WP_021705975.1|;	30	19	21.2	Carbamidomethyl (C),Oxidation (M)	14	10	7	2.631e-07	1.945e-07	9.129e-08	0.739263	0.346978
gi|543443438|dbj|GAD65765.1|	lipopolysaccharide assembly lipoprotein LptE [Vibrio proteolyticus NBRC 13287]	191	24561.2	gi|750620350|ref|WP_040902218.1|;	30	13	89		11	11	8	2.993e-06	2.495e-06	1.847e-06	0.833612	0.617107
gi|543440920|dbj|GAD68580.1|	6-phosphogluconate dehydrogenase [Vibrio proteolyticus NBRC 13287]	482	52432.2	gi|545470063|ref|WP_021706549.1|;	30	13	40.7	Oxidation (M)	12	10	8	1.005e-06	8.889e-07	6.945e-07	0.884478	0.691045
gi|750621423|ref|WP_040903291.1|	transcription termination factor Rho [Vibrio proteolyticus]	419	46910.6		30	12	30.8		11	10	10	7.264e-07	5.868e-07	7.141e-07	0.807819	0.983067
gi|543441142|dbj|GAD68459.1|	ecotin [Vibrio proteolyticus NBRC 13287]	153	17198.4	gi|545469939|ref|WP_021706429.1|;	30	9	68.6	Carbamidomethyl (C),Oxidation (M)	10	10	11	1.639e-06	1.988e-06	2.261e-06	1.21293	1.3795
gi|543440046|dbj|GAD69402.1|	50S ribosomal protein L7/L12 [Vibrio proteolyticus NBRC 13287]	122	12306.4	gi|545470893|ref|WP_021707367.1|;	30	6	59.8		6	13	12	2.744e-06	4.94e-06	3.551e-06	1.80029	1.2941
gi|543442965|dbj|GAD66562.1|	NADP-dependent malic enzyme [Vibrio proteolyticus NBRC 13287]	425	46131.7	gi|545468043|ref|WP_021704542.1|;	29	13	38.6	Carbamidomethyl (C),Gln->pyro-Glu (N-term Q),Oxidation (M)	9	14	8	7.5e-07	8.794e-07	5.008e-07	1.17253	0.667733
gi|543440674|dbj|GAD68725.1|	hypothetical protein VPR01S_19_00070 [Vibrio proteolyticus NBRC 13287]	219	23850	gi|545470209|ref|WP_021706693.1|;	29	8	44.3		9	12	8	1.806e-06	1.945e-06	1.446e-06	1.07697	0.800664
gi|543440610|dbj|GAD68859.1|	putative cytosol aminopeptidase [Vibrio proteolyticus NBRC 13287]	502	54725.9	gi|545470344|ref|WP_021706827.1|;	29	13	36.1	Carbamidomethyl (C),Oxidation (M)	9	11	9	3.883e-07	4.626e-07	5.183e-07	1.19135	1.33479
gi|543443131|dbj|GAD66109.1|	adenylosuccinate lyase [Vibrio proteolyticus NBRC 13287]	456	51583.6	gi|545467599|ref|WP_021704099.1|;	29	15	36.2	Oxidation (M)	11	10	9	5.336e-07	6.037e-07	4.027e-07	1.13137	0.754685
gi|543440539|dbj|GAD68977.1|	periplasmic serine endoprotease DegQ [Vibrio proteolyticus NBRC 13287]	455	48149.7	gi|545470463|ref|WP_021706945.1|;	29	12	35.4		11	9	10	6.54e-07	6.939e-07	5.186e-07	1.06101	0.792966
gi|543443802|dbj|GAD65263.1|	3-hydroxydecanoyl-[acyl-carrier-protein] dehydratase [Vibrio proteolyticus NBRC 13287]	172	19035.7	gi|545466753|ref|WP_021703255.1|;	29	11	55.2	Oxidation (M)	12	9	10	2.177e-06	1.73e-06	2.058e-06	0.794672	0.945338
gi|543442898|dbj|GAD66495.1|	50S ribosomal protein L4 [Vibrio proteolyticus NBRC 13287]	200	21915.6	gi|545467978|ref|WP_021704477.1|;	29	9	65.5	Oxidation (M)	7	11	11	2.314e-06	2.749e-06	2.255e-06	1.18799	0.974503
gi|543443721|dbj|GAD66048.1|	cysteine--tRNA ligase [Vibrio proteolyticus NBRC 13287]	460	52202.5	gi|545467538|ref|WP_021704039.1|;	29	12	27.8		7	9	14	1.926e-07	3.28e-07	4.513e-07	1.70301	2.3432
gi|491525527|ref|WP_005383154.1|	MULTISPECIES: 30S ribosomal protein S13 [Vibrio]	118	13299.3	gi|543442878|dbj|GAD66475.1|;	28	9	65.3	Carbamidomethyl (C),Oxidation (M)	8	11	9	3.571e-06	4.004e-06	3.617e-06	1.12125	1.01288
gi|543440031|dbj|GAD69461.1|	oligopeptidase A [Vibrio proteolyticus NBRC 13287]	680	76834.2	gi|545470952|ref|WP_021707425.1|;	28	14	23.5		10	9	9	3.747e-07	3.09e-07	3.097e-07	0.82466	0.826528
gi|543444172|dbj|GAD65633.1|	aspartate aminotransferase [Vibrio proteolyticus NBRC 13287]	396	43185.2	gi|545467123|ref|WP_021703625.1|;	28	14	42.9		9	9	10	6.746e-07	7.017e-07	5.316e-07	1.04017	0.788023
gi|543441581|dbj|GAD67897.1|	putative chitinase [Vibrio proteolyticus NBRC 13287]	846	89164.9	gi|545469375|ref|WP_021705868.1|;	28	8	14.1		10	10	10	2.77e-07	2.996e-07	2.278e-07	1.08159	0.822383
gi|543441196|dbj|GAD68229.1|	hypothetical protein VPR01S_12_00370 [Vibrio proteolyticus NBRC 13287]	338	36223	gi|545469709|ref|WP_021706200.1|;	28	5	37	Oxidation (M)	9	7	12	5.22e-06	2.273e-06	2.018e-06	0.435441	0.38659
gi|543441617|dbj|GAD67933.1|	inositol-1-monophosphatase [Vibrio proteolyticus NBRC 13287]	267	29208	gi|545469411|ref|WP_021705904.1|;	27	12	54.7	Oxidation (M)	11	11	6	8.032e-07	7.875e-07	3.977e-07	0.980453	0.495144
gi|543441607|dbj|GAD67923.1|	peptidase B [Vibrio proteolyticus NBRC 13287]	432	46876.4	gi|545469401|ref|WP_021705894.1|;	27	9	28.7	Gln->pyro-Glu (N-term Q)	12	9	6	5.797e-07	5.13e-07	2.719e-07	0.88494	0.469036
gi|543440570|dbj|GAD69008.1|	protein translocase subunit SecA [Vibrio proteolyticus NBRC 13287]	908	103404	gi|545470494|ref|WP_021706976.1|;	27	19	21.6	Carbamidomethyl (C)	8	13	7	1.042e-07	1.869e-07	8.459e-08	1.79367	0.811804
gi|543440089|dbj|GAD69352.1|	colicin I receptor [Vibrio proteolyticus NBRC 13287]	651	70984.7	gi|750621386|ref|WP_040903254.1|;	27	14	29.3	Carbamidomethyl (C)	14	7	7	6.198e-07	1.577e-07	1.783e-07	0.254437	0.287673
gi|543443521|dbj|GAD65848.1|	methionine--tRNA ligase [Vibrio proteolyticus NBRC 13287]	686	77811.6	gi|545467338|ref|WP_021703839.1|;	27	13	23.3	Gln->pyro-Glu (N-term Q)	10	9	8	4.749e-07	3.724e-07	4.373e-07	0.784165	0.920825
gi|543442899|dbj|GAD66496.1|	50S ribosomal protein L3 [Vibrio proteolyticus NBRC 13287]	209	22412.8	gi|545467979|ref|WP_021704478.1|;	27	7	34.9	Oxidation (M)	11	9	8	1.792e-06	1.334e-06	8.621e-07	0.74442	0.481083
gi|543439961|dbj|GAD69504.1|	2-dehydro-3-deoxyphosphooctonate aldolase [Vibrio proteolyticus NBRC 13287]	283	30772.6	gi|545470997|ref|WP_021707467.1|;	27	13	66.8	Carbamidomethyl (C)	10	10	9	8.074e-07	8.323e-07	5.48e-07	1.03084	0.678722
gi|543442999|dbj|GAD66596.1|	putative UDP-N-acetyl-D-galactosamine dehydrogenase [Vibrio proteolyticus NBRC 13287]	424	47193.3	gi|545468077|ref|WP_021704576.1|;	27	11	27.6		8	10	10	4.979e-07	6.844e-07	6.081e-07	1.37457	1.22133
gi|543443347|dbj|GAD66325.1|	hypothetical protein VPR01S_03_02350 [Vibrio proteolyticus NBRC 13287]	131	14666.6	gi|545467814|ref|WP_021704314.1|;	27	5	55	Oxidation (M)	10	7	10	1.397e-06	9.754e-07	1.336e-06	0.69821	0.956335
gi|543443450|dbj|GAD65777.1|	cysteine synthase A [Vibrio proteolyticus NBRC 13287]	322	34252	gi|545467267|ref|WP_021703768.1|;	27	10	44.7		9	8	12	1.289e-06	7.363e-07	1.156e-06	0.571218	0.896819
gi|543440437|dbj|GAD69050.1|	glycine--tRNA ligase beta subunit [Vibrio proteolyticus NBRC 13287]	688	76468.5	gi|545470537|ref|WP_021707018.1|;	26	17	32.8		13	9	4	3.086e-07	1.773e-07	1.157e-07	0.57453	0.374919
gi|543443426|dbj|GAD65753.1|	serine hydroxymethyltransferase [Vibrio proteolyticus NBRC 13287]	416	45478.7	gi|545467244|ref|WP_021703745.1|;	26	11	32.9	Carbamidomethyl (C),Oxidation (M)	9	11	6	5.474e-07	6.437e-07	1.296e-07	1.17592	0.236756
gi|543440542|dbj|GAD68980.1|	50S ribosomal protein L13 [Vibrio proteolyticus NBRC 13287]	142	15959.5	gi|545470466|ref|WP_021706948.1|;	26	9	64.8	Oxidation (M)	9	10	7	2.406e-06	3.283e-06	1.926e-06	1.36451	0.800499
gi|543441138|dbj|GAD68455.1|	ferrichrome-iron receptor [Vibrio proteolyticus NBRC 13287]	695	77610.1	gi|545469935|ref|WP_021706425.1|;	26	16	32.8	Carbamidomethyl (C)	11	8	7	3.057e-07	5.996e-08	5.715e-08	0.19614	0.186948
gi|543443043|dbj|GAD66640.1|	hypothetical protein VPR01S_04_02450 [Vibrio proteolyticus NBRC 13287]	256	29182.3	gi|545468119|ref|WP_021704618.1|;	26	11	44.9	Acetyl (Protein N-term),Carbamidomethyl (C),Oxidation (M)	7	12	8	3.549e-07	8.445e-07	4.867e-07	2.37954	1.37137
gi|543444260|dbj|GAD65721.1|	type VI secretion system family protein [Vibrio proteolyticus NBRC 13287]	493	54394.9	gi|545467211|ref|WP_021703713.1|;	26	10	24.9		9	9	8	4.384e-07	5.198e-07	3.233e-07	1.18568	0.737454
gi|543440918|dbj|GAD68578.1|	glucose-6-phosphate 1-dehydrogenase [Vibrio proteolyticus NBRC 13287]	500	57505.7	gi|545470061|ref|WP_021706547.1|;	26	12	28	Oxidation (M)	11	7	9	4.646e-07	3.128e-07	3.1e-07	0.673267	0.667241
gi|543442630|dbj|GAD66816.1|	acetate kinase [Vibrio proteolyticus NBRC 13287]	397	43119	gi|545468296|ref|WP_021704794.1|;	26	12	47.1	Carbamidomethyl (C),Oxidation (M)	9	8	10	5.169e-07	4.551e-07	4.593e-07	0.880441	0.888566
gi|543441606|dbj|GAD67922.1|	nucleoside diphosphate kinase [Vibrio proteolyticus NBRC 13287]	141	15951	gi|545469400|ref|WP_021705893.1|;	26	10	66	Carbamidomethyl (C)	6	10	11	1.473e-06	2.273e-06	2.848e-06	1.54311	1.93347
gi|543440567|dbj|GAD69005.1|	cell division protein FtsZ [Vibrio proteolyticus NBRC 13287]	405	42239.8	gi|545470491|ref|WP_021706973.1|;	26	9	35.3		7	9	11	1.393e-07	2.897e-07	2.002e-07	2.07968	1.43719
gi|543443726|dbj|GAD66053.1|	outer membrane lipoprotein SlyB [Vibrio proteolyticus NBRC 13287]	151	16923.8	gi|545467542|ref|WP_021704043.1|;	26	8	73.5		8	7	11	1.54e-06	8.479e-07	2.271e-06	0.550584	1.47468
gi|543443126|dbj|GAD66104.1|	DNA-binding protein H-NS [Vibrio proteolyticus NBRC 13287]	136	15134.9	gi|545467594|ref|WP_021704094.1|;	25	9	63.2	Oxidation (M)	11	8	6	1.128e-06	1.065e-06	1.272e-06	0.944149	1.12766
gi|543440836|dbj|GAD68664.1|	GrpE protein [Vibrio proteolyticus NBRC 13287]	204	23024.5	gi|545470148|ref|WP_021706633.1|;	25	12	49.5	Oxidation (M)	7	10	8	1.217e-06	1.526e-06	1.155e-06	1.2539	0.949055
gi|543442872|dbj|GAD66469.1|	FKBP-type peptidyl-prolyl cis-trans isomerase FklB [Vibrio proteolyticus NBRC 13287]	206	21939.1	gi|545467959|ref|WP_021704458.1|;	25	8	54.4	Oxidation (M)	8	9	8	2.112e-06	2.499e-06	3.429e-06	1.18324	1.62358
gi|543441443|dbj|GAD68146.1|	hypothetical protein VPR01S_11_01400 [Vibrio proteolyticus NBRC 13287]	491	55368	gi|545469625|ref|WP_021706117.1|;	25	10	26.3	Gln->pyro-Glu (N-term Q)	8	9	9	2.53e-07	3.639e-07	3.933e-07	1.43834	1.55455
gi|543441698|dbj|GAD67632.1|	ribosome-associated inhibitor A [Vibrio proteolyticus NBRC 13287]	108	12461.6	gi|545469109|ref|WP_021705603.1|;	25	6	58.3	Oxidation (M)	8	8	9	3.734e-06	2.711e-06	3.019e-06	0.726031	0.808516
gi|543443622|dbj|GAD65949.1|	hypothetical protein VPR01S_02_02000 [Vibrio proteolyticus NBRC 13287]	308	34705.7	gi|545467439|ref|WP_021703940.1|;	25	10	44.8	Oxidation (M)	8	8	9	1.077e-06	9.258e-07	1.265e-06	0.85961	1.17456
gi|543442730|dbj|GAD66916.1|	putative glyceraldehyde-3-phosphate dehydrogenase [Vibrio proteolyticus NBRC 13287]	478	52167.7	gi|545468396|ref|WP_021704894.1|;	24	13	31		8	11	6	3.153e-07	8.662e-07	4.018e-07	2.74722	1.27434
gi|543443308|dbj|GAD66286.1|	pyruvate kinase II [Vibrio proteolyticus NBRC 13287]	480	51644.7	gi|545467776|ref|WP_021704276.1|;	24	12	34.6	Oxidation (M)	9	9	6	4.143e-07	2.419e-07	2.096e-07	0.583876	0.505914
gi|543440233|dbj|GAD69285.1|	6-phosphofructokinase [Vibrio proteolyticus NBRC 13287]	320	34682.9	gi|545470775|ref|WP_021707252.1|;	24	12	44.7	Oxidation (M)	9	9	6	6.863e-07	5.575e-07	5.018e-07	0.812327	0.731167
gi|543440803|dbj|GAD68631.1|	histidine--tRNA ligase [Vibrio proteolyticus NBRC 13287]	412	47114.6	gi|750621143|ref|WP_040903011.1|;	24	11	28.2		9	9	6	6.459e-07	5.672e-07	4.08e-07	0.878155	0.631677
gi|543441696|dbj|GAD67630.1|	outer membrane protein biogenesis protein BamD [Vibrio proteolyticus NBRC 13287]	241	27687.1	gi|545469107|ref|WP_021705601.1|;	24	10	35.7	Oxidation (M)	6	11	7	5.224e-07	1.089e-06	9.48e-07	2.08461	1.8147
gi|543443000|dbj|GAD66597.1|	putative oxidoreductase [Vibrio proteolyticus NBRC 13287]	346	38821.3	gi|545468078|ref|WP_021704577.1|;	24	9	22.8	Oxidation (M)	10	8	7	5.557e-07	4.522e-07	4.478e-07	0.813748	0.80583
gi|543441549|dbj|GAD67865.1|	chaperone protein Skp [Vibrio proteolyticus NBRC 13287]	169	19047.2	gi|545469343|ref|WP_021705836.1|;	24	7	42	Oxidation (M)	10	7	7	1.242e-06	1.551e-06	1.064e-06	1.24879	0.856683
gi|543441031|dbj|GAD68348.1|	ribose ABC transporter substrate-binding protein [Vibrio proteolyticus NBRC 13287]	293	30800	gi|545469829|ref|WP_021706319.1|;	24	9	35.2		7	9	8	1.078e-06	1.124e-06	8.965e-07	1.04267	0.831633
gi|491577515|ref|WP_005435090.1|	MULTISPECIES: 30S ribosomal protein S5 [Vibrio]	167	17592.3	gi|543442882|dbj|GAD66479.1|;	24	9	64.7	Oxidation (M)	8	9	8	1.344e-06	1.894e-06	1.727e-06	1.40923	1.28497
gi|543443407|dbj|GAD66385.1|	dihydrodipicolinate synthase [Vibrio proteolyticus NBRC 13287]	293	31542.2	gi|545467874|ref|WP_021704374.1|;	24	9	38.9		8	8	8	1.083e-06	1.028e-06	8.264e-07	0.949215	0.763066
gi|543440191|dbj|GAD69243.1|	hypothetical protein VPR01S_26_00060 [Vibrio proteolyticus NBRC 13287]	231	26321.1	gi|545470734|ref|WP_021707211.1|;	24	9	31.2		10	6	8	1.979e-06	1.334e-06	1.325e-06	0.674078	0.66953
gi|543440055|dbj|GAD69411.1|	2,3-bisphosphoglycerate-independent phosphoglycerate mutase [Vibrio proteolyticus NBRC 13287]	510	55589.2	gi|545470902|ref|WP_021707376.1|;	24	9	22.2	Oxidation (M)	7	9	9	3.692e-07	6.21e-07	6.083e-07	1.68202	1.64762
gi|543440240|dbj|GAD69292.1|	triose-phosphate isomerase [Vibrio proteolyticus NBRC 13287]	256	26912.7	gi|545470782|ref|WP_021707259.1|;	24	9	45.3	Oxidation (M)	9	7	11	1.17e-06	1.272e-06	1.567e-06	1.08718	1.33932
gi|543441799|dbj|GAD67733.1|	glutamate-1-semialdehyde 2,1-aminomutase [Vibrio proteolyticus NBRC 13287]	430	46008	gi|545469210|ref|WP_021705704.1|;	23	10	37.4		10	8	5	6.028e-07	4.102e-07	2.247e-07	0.680491	0.37276
gi|543443650|dbj|GAD65977.1|	putative microbial collagenase [Vibrio proteolyticus NBRC 13287]	721	79932	gi|545467467|ref|WP_021703968.1|;	23	11	21.1	Carbamidomethyl (C),Gln->pyro-Glu (N-term Q),Oxidation (M)	10.5	6.5	6	5.004e-07	1.707e-07	2.089e-07	0.341127	0.417466
gi|543441981|dbj|GAD67525.1|	phenylalanine--tRNA ligase alpha subunit [Vibrio proteolyticus NBRC 13287]	327	37021.7	gi|545469001|ref|WP_021705496.1|;	23	12	44	Carbamidomethyl (C)	11	6	6	6.997e-07	5.723e-07	2.261e-07	0.817922	0.323138
gi|543443323|dbj|GAD66301.1|	3-oxoacyl-[acyl-carrier-protein] reductase [Vibrio proteolyticus NBRC 13287]	245	25758.2		23	8	46.5		10	7	7	1.29e-06	1.089e-06	1.422e-06	0.844186	1.10233
gi|543440915|dbj|GAD68575.1|	ferrioxamine B receptor [Vibrio proteolyticus NBRC 13287]	710	78475.9	gi|545470058|ref|WP_021706544.1|;	23	13	26.6	Oxidation (M)	11	7	7	1.554e-07	9.394e-08	5.442e-08	0.604505	0.350193
gi|543440097|dbj|GAD69360.1|	hypothetical protein VPR01S_28_00150 [Vibrio proteolyticus NBRC 13287]	232	25665.2	gi|545470852|ref|WP_021707327.1|;	23	8	40.9	Oxidation (M)	6	9	8	1.033e-06	8.363e-07	7.64e-07	0.809584	0.739593
gi|543442149|dbj|GAD67267.1|	hypothetical protein VPR01S_07_00660 [Vibrio proteolyticus NBRC 13287]	91	9895.98	gi|545468746|ref|WP_021705242.1|;	23	8	71.4	Oxidation (M)	6	9	8	1.566e-06	2.456e-06	2.496e-06	1.56833	1.59387
gi|543440854|dbj|GAD68682.1|	proline--tRNA ligase [Vibrio proteolyticus NBRC 13287]	571	63375	gi|545470166|ref|WP_021706651.1|;	23	12	25.7	Carbamidomethyl (C),Oxidation (M)	6	9	8	2.194e-07	3.874e-07	3.388e-07	1.76572	1.54421
gi|543442043|dbj|GAD67587.1|	hypothetical protein VPR01S_08_01700 [Vibrio proteolyticus NBRC 13287]	356	39813.4	gi|545469063|ref|WP_021705558.1|;	23	10	27.2	Carbamidomethyl (C),Gln->pyro-Glu (N-term Q)	7	9	8	4.472e-07	6.868e-07	6.284e-07	1.53578	1.40519
gi|543441556|dbj|GAD67872.1|	uridylate kinase [Vibrio proteolyticus NBRC 13287]	243	26190.4	gi|545469350|ref|WP_021705843.1|;	23	7	42.4	Oxidation (M)	8	9	8	8.113e-07	1.053e-06	8.304e-07	1.29792	1.02354
gi|543443370|dbj|GAD66348.1|	superoxide dismutase [Fe] [Vibrio proteolyticus NBRC 13287]	194	21513.5	gi|545467837|ref|WP_021704337.1|;	23	7	38.7		8	7	8	2.326e-06	1.478e-06	3.779e-06	0.635426	1.62468
gi|543442906|dbj|GAD66503.1|	FKBP-type peptidyl-prolyl cis-trans isomerase SlyD [Vibrio proteolyticus NBRC 13287]	186	19885.2	gi|545467985|ref|WP_021704484.1|;	23	5	45.7		6	7	10	1.072e-06	1.556e-06	2.598e-06	1.45149	2.42351
gi|543440890|dbj|GAD68718.1|	trehalose-6-phosphate hydrolase [Vibrio proteolyticus NBRC 13287]	563	64917.5	gi|545470202|ref|WP_021706687.1|;	23	10	22.2		8	6	10	2.518e-07	2.361e-07	4.741e-07	0.937649	1.88284
gi|543443413|dbj|GAD66391.1|	peptidase M48 family protein [Vibrio proteolyticus NBRC 13287]	484	54069.8	gi|545467880|ref|WP_021704380.1|;	23	10	23.8		6	7	11	3.956e-07	3.511e-07	7.507e-07	0.887513	1.89762
gi|543442318|dbj|GAD67002.1|	hypothetical protein VPR01S_06_00190 [Vibrio proteolyticus NBRC 13287]	492	55750.8	gi|545468480|ref|WP_021704977.1|;	22	12	31.5	Carbamidomethyl (C)	8	10	4	4.06e-07	4.662e-07	1.79e-07	1.14828	0.440887
gi|543441159|dbj|GAD68192.1|	hypothetical protein VPR01S_12_00010, partial [Vibrio proteolyticus NBRC 13287]	779	81095.5		22	8	18.7	Acetyl (Protein N-term)	8	9	5	5.727e-07	2.336e-07	2.99e-07	0.407892	0.522088
gi|543440948|dbj|GAD68491.1|	Threonine--tRNA ligase [Vibrio proteolyticus NBRC 13287]	642	73716.9	gi|545469972|ref|WP_021706460.1|;	22	14	23.2	Oxidation (M)	11	6	5	2.997e-07	1.884e-07	8.915e-08	0.628629	0.297464
gi|543442952|dbj|GAD66549.1|	protein-export protein SecB [Vibrio proteolyticus NBRC 13287]	155	17344.6	gi|545468030|ref|WP_021704529.1|;	22	8	56.8	Acetyl (Protein N-term),Carbamidomethyl (C),Oxidation (M)	6	10	6	1.446e-06	3.141e-06	2.313e-06	2.1722	1.59959
gi|543440700|dbj|GAD68751.1|	4-alpha-glucanotransferase [Vibrio proteolyticus NBRC 13287]	726	81620.2	gi|545470235|ref|WP_021706719.1|;	22	12	22.6	Carbamidomethyl (C),Oxidation (M)	7	9	6	1.842e-07	1.704e-07	1.39e-07	0.925081	0.754615
gi|543442874|dbj|GAD66471.1|	50S ribosomal protein L17 [Vibrio proteolyticus NBRC 13287]	127	14328.7	gi|545467961|ref|WP_021704460.1|;	22	8	56.7	Oxidation (M)	7	9	6	2.522e-06	3.399e-06	2.513e-06	1.34774	0.996431
gi|543440625|dbj|GAD68874.1|	LPS-assembly protein LptD [Vibrio proteolyticus NBRC 13287]	786	89513	gi|545470359|ref|WP_021706842.1|;	22	12	20.9		8	7	7	1.406e-07	1.21e-07	8.79e-08	0.860597	0.625178
gi|543443693|dbj|GAD66020.1|	ATP-dependent Clp protease ATP-binding subunit ClpX [Vibrio proteolyticus NBRC 13287]	426	46878.3	gi|545467510|ref|WP_021704011.1|;	22	10	24.2		9	6	7	4.372e-07	2.887e-07	3.084e-07	0.660339	0.705398
gi|543439987|dbj|GAD69472.1|	30S ribosomal protein S6 [Vibrio proteolyticus NBRC 13287]	129	14976.6	gi|545470964|ref|WP_021707436.1|;	22	7	54.3	Gln->pyro-Glu (N-term Q),Oxidation (M)	6	8	8	1.865e-06	4.217e-06	2.298e-06	2.26113	1.23217
gi|543443365|dbj|GAD66343.1|	hypothetical protein VPR01S_03_02530 [Vibrio proteolyticus NBRC 13287]	155	17102.5	gi|545467832|ref|WP_021704332.1|;	22	8	51.6		6	8	8	1.052e-06	1.097e-06	1.178e-06	1.04278	1.11977
gi|543444144|dbj|GAD65605.1|	hypothetical protein VPR01S_01_03790 [Vibrio proteolyticus NBRC 13287]	361	38603.2	gi|750620328|ref|WP_040902196.1|;	22	11	47.8	Oxidation (M)	8	7	8	4.327e-07	3.783e-07	4.349e-07	0.874278	1.00508
gi|543443747|dbj|GAD66074.1|	hypothetical protein VPR01S_02_03250 [Vibrio proteolyticus NBRC 13287]	247	27923.5	gi|545467563|ref|WP_021704064.1|;	22	9	36.8		6	8	9	6.001e-07	1.138e-06	1.292e-06	1.89635	2.15297
gi|543440152|dbj|GAD69313.1|	delta-aminolevulinic acid dehydratase [Vibrio proteolyticus NBRC 13287]	347	38445.4	gi|545470804|ref|WP_021707280.1|;	22	10	40.9	Carbamidomethyl (C),Oxidation (M)	9	6	9	6.875e-07	4.229e-07	6.735e-07	0.615127	0.979636
gi|543442190|dbj|GAD67308.1|	hypothetical protein VPR01S_07_01070 [Vibrio proteolyticus NBRC 13287]	189	20595.8	gi|545468787|ref|WP_021705283.1|;	22	9	58.2	Oxidation (M)	7	6	10	1.596e-06	1.547e-06	2.266e-06	0.969298	1.4198
gi|543442554|dbj|GAD66740.1|	putative lipase [Vibrio proteolyticus NBRC 13287]	311	33085.7	gi|750620547|ref|WP_040902415.1|;	22	6	38.9	Oxidation (M)	6	7	11	6.786e-07	9.16e-07	1.221e-06	1.34984	1.79929
gi|543443274|dbj|GAD66252.1|	flagellar basal body rod protein FlgC [Vibrio proteolyticus NBRC 13287]	144	15568.6	gi|545467742|ref|WP_021704242.1|;	22	5	57.6		5	5	12	1.379e-06	1.153e-06	1.374e-06	0.836113	0.996374
gi|543441559|dbj|GAD67875.1|	methionine aminopeptidase [Vibrio proteolyticus NBRC 13287]	292	32371.2	gi|545469353|ref|WP_021705846.1|;	21	11	42.8	Carbamidomethyl (C),Oxidation (M)	10	8	4	8.092e-07	9.502e-07	3.337e-07	1.17425	0.412383
gi|543441668|dbj|GAD67984.1|	purine nucleoside phosphorylase DeoD-type [Vibrio proteolyticus NBRC 13287]	239	25877.8	gi|545469462|ref|WP_021705955.1|;	21	7	31.4	Carbamidomethyl (C),Gln->pyro-Glu (N-term Q),Oxidation (M)	8	8	5	8.592e-07	6.488e-07	3.509e-07	0.755121	0.408403
gi|543442885|dbj|GAD66482.1|	30S ribosomal protein S8 [Vibrio proteolyticus NBRC 13287]	130	14036.6	gi|545467968|ref|WP_021704467.1|;	21	10	53.8	Carbamidomethyl (C),Oxidation (M)	9	7	5	2.59e-06	2.057e-06	1.558e-06	0.794208	0.601544
gi|543439967|dbj|GAD69510.1|	outer-membrane lipoprotein LolB [Vibrio proteolyticus NBRC 13287]	204	23161.1	gi|545471003|ref|WP_021707473.1|;	21	9	77		7	8	6	1.381e-06	1.918e-06	1.293e-06	1.38885	0.936278
gi|543441769|dbj|GAD67703.1|	aerobic respiration control two-component response regulator ArcA [Vibrio proteolyticus NBRC 13287]	238	27092.9	gi|545469180|ref|WP_021705674.1|;	21	7	34.5	Oxidation (M)	8	7	6	8.75e-07	6.642e-07	4.288e-07	0.759086	0.490057
gi|543444181|dbj|GAD65642.1|	hypothetical protein VPR01S_01_04160 [Vibrio proteolyticus NBRC 13287]	218	24747.3	gi|545467132|ref|WP_021703634.1|;	21	10	50	Carbamidomethyl (C),Oxidation (M)	7	9	7	1.047e-06	6.951e-07	7.136e-07	0.663897	0.681566
gi|543442397|dbj|GAD67081.1|	peptidase M14 family protein [Vibrio proteolyticus NBRC 13287]	374	42682.8	gi|545468559|ref|WP_021705056.1|;	21	9	41.7	Oxidation (M)	6	7	8	5.763e-07	5.915e-07	6.393e-07	1.02638	1.10932
gi|543441499|dbj|GAD67815.1|	flagellar basal body rod protein FlgF [Vibrio proteolyticus NBRC 13287]	249	26709.4	gi|545469293|ref|WP_021705786.1|;	21	9	55.8	Oxidation (M)	9	6	8	1.66e-06	6.061e-07	1.054e-06	0.36512	0.63494
gi|543443321|dbj|GAD66299.1|	3-oxoacyl-[acyl-carrier-protein] synthase II [Vibrio proteolyticus NBRC 13287]	413	43096.6	gi|545467789|ref|WP_021704289.1|;	21	10	48.9	Carbamidomethyl (C),Oxidation (M)	5	6	10	4.952e-07	5.312e-07	6.537e-07	1.0727	1.32007
gi|543443491|dbj|GAD65818.1|	2-oxoglutarate dehydrogenase E1 component [Vibrio proteolyticus NBRC 13287]	936	105835	gi|545467308|ref|WP_021703809.1|;	20	11	12.8		8	8	4	9.152e-08	1.284e-07	3.627e-08	1.40297	0.396307
gi|543441525|dbj|GAD67841.1|	uracil phosphoribosyltransferase [Vibrio proteolyticus NBRC 13287]	208	22635	gi|545469319|ref|WP_021705812.1|;	20	8	48.6		8	7	5	1.28e-06	1.205e-06	7.678e-07	0.941406	0.599844
gi|750621506|ref|WP_040903374.1|	transketolase, partial [Vibrio proteolyticus]	455	49295.1		20	8	39.8	Carbamidomethyl (C)	8	7	5	4.037e-07	4.734e-07	4.169e-07	1.17265	1.0327
gi|543440142|dbj|GAD69303.1|	ketol-acid reductoisomerase [Vibrio proteolyticus NBRC 13287]	494	54664.9	gi|545470794|ref|WP_021707270.1|;	20	11	22.1	Oxidation (M)	10	6	5	3.513e-07	1.945e-07	1.654e-07	0.553658	0.470823
gi|543442425|dbj|GAD67109.1|	hypothetical protein VPR01S_06_01260 [Vibrio proteolyticus NBRC 13287]	177	19246.7	gi|545468587|ref|WP_021705084.1|;	20	7	42.9		5	9	6	5.759e-07	1.403e-06	2.17e-06	2.43619	3.76802
gi|543443720|dbj|GAD66047.1|	peptidyl-prolyl cis-trans isomerase B [Vibrio proteolyticus NBRC 13287]	164	18143.7	gi|545467537|ref|WP_021704038.1|;	20	7	54.3	Carbamidomethyl (C),Oxidation (M)	8	6	6	8.142e-07	7.101e-07	1.187e-06	0.872144	1.45787
gi|543441566|dbj|GAD67882.1|	3,4-dihydroxy-2-butanone 4-phosphate synthase [Vibrio proteolyticus NBRC 13287]	368	40335.4	gi|545469360|ref|WP_021705853.1|;	20	10	43.5	Oxidation (M)	9	6	6	5.206e-07	3.15e-07	4.512e-07	0.605071	0.866692
gi|543443573|dbj|GAD65900.1|	chemotaxis protein CheW [Vibrio proteolyticus NBRC 13287]	164	18463.5	gi|545467390|ref|WP_021703891.1|;	20	8	57.9	Acetyl (Protein N-term)	5	7	8	1.39e-06	1.275e-06	1.346e-06	0.917266	0.968345
gi|543440583|dbj|GAD68832.1|	hypothetical protein VPR01S_20_00120 [Vibrio proteolyticus NBRC 13287]	427	46981.8	gi|545470317|ref|WP_021706800.1|;	20	7	23	Carbamidomethyl (C),Oxidation (M)	5	6	9	5.598e-07	3.658e-07	7.903e-07	0.653448	1.41175
gi|543443200|dbj|GAD66178.1|	phosphate acetyltransferase [Vibrio proteolyticus NBRC 13287]	714	76874.6	gi|545467668|ref|WP_021704168.1|;	19	11	18.9		5	8	6	1.487e-07	1.77e-07	9.886e-08	1.19032	0.664829
gi|543441503|dbj|GAD67819.1|	flagellar basal body rod protein FlgB [Vibrio proteolyticus NBRC 13287]	131	14368.3	gi|545469297|ref|WP_021705790.1|;	19	6	56.5	Oxidation (M)	6	7	6	1.463e-06	7.695e-07	1.15e-06	0.525974	0.786056
gi|543443533|dbj|GAD65860.1|	phosphoglucomutase [Vibrio proteolyticus NBRC 13287]	548	59456	gi|545467350|ref|WP_021703851.1|;	19	10	25.9	Gln->pyro-Glu (N-term Q)	8	5	6	3.807e-07	1.951e-07	2.56e-07	0.512477	0.672445
gi|543439969|dbj|GAD69512.1|	ribose-phosphate pyrophosphokinase [Vibrio proteolyticus NBRC 13287]	315	34130.6	gi|545471005|ref|WP_021707475.1|;	19	7	26.3		5	7	7	7.27e-07	9.47e-07	7.543e-07	1.30261	1.03755
gi|543440549|dbj|GAD68987.1|	hypothetical protein VPR01S_21_00720 [Vibrio proteolyticus NBRC 13287]	190	20581	gi|750621259|ref|WP_040903127.1|;	19	8	50.8		4	8	7	1.06e-06	1.316e-06	1.251e-06	1.24151	1.18019
gi|543441938|dbj|GAD67482.1|	ribonucleoside-diphosphate reductase 1 subunit beta [Vibrio proteolyticus NBRC 13287]	377	43720.8	gi|545468958|ref|WP_021705453.1|;	19	9	25.2	Carbamidomethyl (C)	4	8	8	2.4e-07	6.363e-07	5.496e-07	2.65125	2.29
gi|490550767|ref|WP_004415883.1|	MULTISPECIES: 50S ribosomal protein L11 [Vibrio]	142	14829.8	gi|543440043|dbj|GAD69399.1|;	19	6	49.3	Oxidation (M)	6	5	8	2.146e-06	1.338e-06	2.231e-06	0.623486	1.03961
gi|543442889|dbj|GAD66486.1|	50S ribosomal protein L14 [Vibrio proteolyticus NBRC 13287]	123	13595.4	gi|545467971|ref|WP_021704470.1|;	19	6	53.7	Carbamidomethyl (C),Oxidation (M)	5	5	9	5.478e-07	3.551e-07	1.228e-06	0.648229	2.24169
gi|543440176|dbj|GAD69337.1|	peptidase M24 family protein [Vibrio proteolyticus NBRC 13287]	596	66374.3	gi|545470828|ref|WP_021707304.1|;	18	10	18.6	Oxidation (M)	10	5	3	2.943e-07	1.88e-07	9.075e-08	0.638804	0.308359
gi|543443775|dbj|GAD65236.1|	general L-amino acid ABC transporter substrate-binding protein AapJ [Vibrio proteolyticus NBRC 13287]	342	36838.7	gi|545466726|ref|WP_021703228.1|;	18	8	33.9	Carbamidomethyl (C)	8	6	4	4.714e-07	1.781e-07	4.406e-07	0.377811	0.934663
gi|543442916|dbj|GAD66513.1|	hypothetical protein VPR01S_04_01180 [Vibrio proteolyticus NBRC 13287]	265	29270.5	gi|545467994|ref|WP_021704493.1|;	18	8	49.1	Gln->pyro-Glu (N-term Q),Oxidation (M)	5	9	5	7.695e-07	9.542e-07	3.766e-07	1.24003	0.489409
gi|490535921|ref|WP_004401084.1|	MULTISPECIES: 50S ribosomal protein L20 [Vibrio]	117	13436.6	gi|543440945|dbj|GAD68488.1|;	18	8	35.9		6	7	5	1.848e-06	2.795e-06	2.465e-06	1.51245	1.33387
gi|543441555|dbj|GAD67871.1|	ribosome-recycling factor [Vibrio proteolyticus NBRC 13287]	185	20582	gi|545469349|ref|WP_021705842.1|;	18	7	59.5	Oxidation (M)	6	7	5	1.21e-06	9.647e-07	4.361e-07	0.797273	0.360413
gi|543442325|dbj|GAD67009.1|	hypothetical protein VPR01S_06_00260 [Vibrio proteolyticus NBRC 13287]	200	21926.8	gi|545468487|ref|WP_021704984.1|;	18	4	37.5	Oxidation (M)	6	7	5	1.783e-06	8.748e-07	5.738e-07	0.490634	0.321817
gi|543441790|dbj|GAD67724.1|	transcription elongation factor GreA [Vibrio proteolyticus NBRC 13287]	157	17558	gi|545469201|ref|WP_021705695.1|;	18	9	60.5	Carbamidomethyl (C),Oxidation (M)	8	5	6	1.752e-06	1.054e-06	1.639e-06	0.601598	0.935502
gi|543441536|dbj|GAD67852.1|	membrane-bound lytic murein transglycosylase D [Vibrio proteolyticus NBRC 13287]	520	58073.6	gi|545469330|ref|WP_021705823.1|;	18	8	13.5		9	4	6	4.229e-07	3.041e-07	3.689e-07	0.719083	0.87231
gi|543443325|dbj|GAD66303.1|	3-oxoacyl-[acyl-carrier-protein] synthase III [Vibrio proteolyticus NBRC 13287]	316	33858.1	gi|545467793|ref|WP_021704293.1|;	18	8	32	Oxidation (M)	4	6	8	4.849e-07	6.578e-07	6.966e-07	1.35657	1.43658
gi|543442286|dbj|GAD67404.1|	putative phospholipase A1 [Vibrio proteolyticus NBRC 13287]	343	39307	gi|545468883|ref|WP_021705379.1|;	18	7	31.2		4	5	9	2.49e-07	2.712e-07	5.354e-07	1.08916	2.1502
gi|543442949|dbj|GAD66546.1|	putative MarR family transcriptional regulator [Vibrio proteolyticus NBRC 13287]	179	20352.4	gi|545468027|ref|WP_021704526.1|;	18	9	48.6	Carbamidomethyl (C)	4	5	9	4.968e-07	7.987e-07	1.3e-06	1.60769	2.61675
gi|543441629|dbj|GAD67945.1|	2,3,4,5-tetrahydropyridine-2,6-dicarboxylate N-succinyltransferase [Vibrio proteolyticus NBRC 13287]	343	35941.3	gi|545469423|ref|WP_021705916.1|;	17	8	32.7	Carbamidomethyl (C)	6	7	4	3.227e-07	3.18e-07	1.675e-07	0.985435	0.519058
gi|543439928|dbj|GAD69545.1|	protein RecA [Vibrio proteolyticus NBRC 13287]	349	37637.2	gi|545471038|ref|WP_021707505.1|;	17	8	26.6	Carbamidomethyl (C),Oxidation (M)	6	6	5	3.43e-07	3.306e-07	2.386e-07	0.963848	0.695627
gi|543440193|dbj|GAD69245.1|	bifunctional purine biosynthesis protein PurH [Vibrio proteolyticus NBRC 13287]	530	57334.5	gi|545470736|ref|WP_021707213.1|;	17	7	18.7	Carbamidomethyl (C)	7	5	5	3.711e-07	1.913e-07	2.128e-07	0.515494	0.57343
gi|543442434|dbj|GAD67118.1|	hypothetical protein VPR01S_06_01360 [Vibrio proteolyticus NBRC 13287]	1472	162464	gi|545468596|ref|WP_021705093.1|;	17	15	12.7	Carbamidomethyl (C),Oxidation (M)	7	5	5	8.902e-08	5.859e-08	6.49e-08	0.658167	0.72905
gi|543441939|dbj|GAD67483.1|	ribonucleoside-diphosphate reductase 1 subunit alpha [Vibrio proteolyticus NBRC 13287]	760	85794.2	gi|545468959|ref|WP_021705454.1|;	17	11	15.4		4	7	6	6.088e-08	1.592e-07	6.369e-08	2.61498	1.04616
gi|543442927|dbj|GAD66524.1|	tryptophan--tRNA ligase [Vibrio proteolyticus NBRC 13287]	338	37874.2	gi|545468005|ref|WP_021704504.1|;	17	8	32.5	Oxidation (M)	5	7	6	5.247e-07	5.147e-07	4.552e-07	0.980941	0.867543
gi|543441803|dbj|GAD67737.1|	putative peptide ABC transporter substrate-binding protein [Vibrio proteolyticus NBRC 13287]	560	63238.2	gi|545469214|ref|WP_021705708.1|;	17	11	20		4	8	6	1.444e-07	2.872e-07	2.945e-07	1.98892	2.03947
gi|543443147|dbj|GAD66125.1|	hypothetical protein VPR01S_03_00330 [Vibrio proteolyticus NBRC 13287]	233	25982.2	gi|545467615|ref|WP_021704115.1|;	17	7	45.1		6	5	6	6.798e-07	5.136e-07	5.907e-07	0.755516	0.868932
gi|543441864|dbj|GAD67798.1|	hypothetical protein VPR01S_09_01730 [Vibrio proteolyticus NBRC 13287]	203	23361.4	gi|545469275|ref|WP_021705769.1|;	17	5	41.4		6	5	6	5.779e-07	5.221e-07	1.005e-06	0.903444	1.73906
gi|543442856|dbj|GAD66453.1|	hypothetical protein VPR01S_04_00580 [Vibrio proteolyticus NBRC 13287]	183	19771.2	gi|545467943|ref|WP_021704442.1|;	17	7	43.7		6	5	6	1.148e-06	9.582e-07	1.076e-06	0.834669	0.937282
gi|543443447|dbj|GAD65774.1|	putative phosphotransferase system enzyme IIA component [Vibrio proteolyticus NBRC 13287]	169	18020.5	gi|545467265|ref|WP_021703766.1|;	17	9	74.6		7	4	6	2.103e-06	4.616e-07	1.237e-06	0.219496	0.588207
gi|543441440|dbj|GAD68143.1|	hypothetical protein VPR01S_11_01370 [Vibrio proteolyticus NBRC 13287]	172	19459.5	gi|545469622|ref|WP_021706114.1|;	17	5	37.2	Carbamidomethyl (C),Gln->pyro-Glu (N-term Q)	4	6	7	2.561e-06	2.735e-06	2.172e-06	1.06794	0.848106
gi|543443641|dbj|GAD65968.1|	putative ABC transporter substrate-binding protein [Vibrio proteolyticus NBRC 13287]	538	60155.3	gi|545467458|ref|WP_021703959.1|;	17	8	19.3		7	3	7	2.153e-07	4.06e-08	2.206e-07	0.188574	1.02462
gi|543442638|dbj|GAD66824.1|	putative ABC transporter substrate-binding protein [Vibrio proteolyticus NBRC 13287]	303	33555.1	gi|545468304|ref|WP_021704802.1|;	16	10	41.9		10	2	4	7.072e-07	2.05e-07	5.272e-07	0.289876	0.745475
gi|543440932|dbj|GAD68592.1|	putative TRAP transporter substrate-binding protein [Vibrio proteolyticus NBRC 13287]	324	34871.5	gi|545470075|ref|WP_021706561.1|;	16	8	24.4		4.5	5.5	5	5.342e-07	6.335e-07	2.868e-07	1.18589	0.536878
gi|543439971|dbj|GAD69514.1|	putative ribosome-associated ATPase [Vibrio proteolyticus NBRC 13287]	363	39676.4	gi|545471007|ref|WP_021707477.1|;	16	8	22.9		5	6	5	5.623e-07	4.346e-07	4.447e-07	0.772897	0.790859
gi|543442099|dbj|GAD67217.1|	hypothetical protein VPR01S_07_00160 [Vibrio proteolyticus NBRC 13287]	336	36062.7	gi|545468696|ref|WP_021705192.1|;	16	9	44.9		4	7	5	5.509e-07	1.41e-06	8.777e-07	2.55945	1.59321
gi|543441792|dbj|GAD67726.1|	D-alanyl-D-alanine carboxypeptidase DacB [Vibrio proteolyticus NBRC 13287]	474	52537.1	gi|545469203|ref|WP_021705697.1|;	16	8	18.8		6	5	5	2.172e-07	1.731e-07	1.901e-07	0.796961	0.87523
gi|543442991|dbj|GAD66588.1|	putative UDP-N-acetylglucosamine 2-epimerase [Vibrio proteolyticus NBRC 13287]	360	40277.5	gi|545468069|ref|WP_021704568.1|;	16	8	27.8	Carbamidomethyl (C),Gln->pyro-Glu (N-term Q)	7	4	5	3.887e-07	2.127e-07	2.905e-07	0.547209	0.747363
gi|543440042|dbj|GAD69398.1|	transcription antitermination protein NusG [Vibrio proteolyticus NBRC 13287]	182	20721.5	gi|545470890|ref|WP_021707364.1|;	16	5	39.6		5	5	6	8.075e-07	7.955e-07	7.764e-07	0.985139	0.961486
gi|543442888|dbj|GAD66485.1|	50S ribosomal protein L24 [Vibrio proteolyticus NBRC 13287]	105	11256.3	gi|545467970|ref|WP_021704469.1|;	16	6	32.4		5	5	6	2.584e-06	2.738e-06	2.682e-06	1.0596	1.03793
gi|543441770|dbj|GAD67704.1|	hypothetical protein VPR01S_09_00780 [Vibrio proteolyticus NBRC 13287]	148	16529.5	gi|545469181|ref|WP_021705675.1|;	16	6	35.8	Gln->pyro-Glu (N-term Q)	4	6	6	1.245e-06	1.875e-06	1.79e-06	1.50602	1.43775
gi|543440547|dbj|GAD68985.1|	stringent starvation protein A [Vibrio proteolyticus NBRC 13287]	211	24227.5	gi|545470471|ref|WP_021706953.1|;	16	8	37		5	6	6	9.476e-07	1.112e-06	1.248e-06	1.17349	1.31701
gi|543443337|dbj|GAD66315.1|	aspartate-semialdehyde dehydrogenase [Vibrio proteolyticus NBRC 13287]	377	40946.9	gi|750620412|ref|WP_040902280.1|;	16	12	54.5	Ammonia-loss (N-term C) + Carbamidomethyl (C),Carbamidomethyl (C),Oxidation (M)	4	7	6	2.264e-07	5.935e-07	4.306e-07	2.62147	1.90194
gi|543441079|dbj|GAD68396.1|	hypothetical protein VPR01S_13_00600 [Vibrio proteolyticus NBRC 13287]	686	76969.4	gi|545469877|ref|WP_021706367.1|;	16	10	17.8		4	5	7	1.014e-07	8.517e-08	2.763e-07	0.839941	2.72485
gi|543440467|dbj|GAD69080.1|	bifunctional protein GlmU [Vibrio proteolyticus NBRC 13287]	453	48690.8	gi|545470567|ref|WP_021707048.1|;	16	8	23.6	Oxidation (M)	6	4	7	1.422e-07	1.02e-07	1.914e-07	0.7173	1.34599
gi|543443489|dbj|GAD65816.1|	succinate dehydrogenase flavoprotein subunit [Vibrio proteolyticus NBRC 13287]	588	64470.6	gi|545467306|ref|WP_021703807.1|;	15	8	17.2		5	7	3	1.984e-07	1.941e-07	1.476e-07	0.978327	0.743952
gi|543442682|dbj|GAD66868.1|	dihydroorotase [Vibrio proteolyticus NBRC 13287]	342	37436.1	gi|545468348|ref|WP_021704846.1|;	15	9	42.7		6	7	3	4.538e-07	5.656e-07	9.399e-08	1.24636	0.207118
gi|543440636|dbj|GAD68885.1|	50S ribosomal protein L21 [Vibrio proteolyticus NBRC 13287]	103	11517.2	gi|545470370|ref|WP_021706853.1|;	15	4	47.6	Oxidation (M)	7	5	3	2.701e-06	2.003e-06	1.442e-06	0.741577	0.533876
gi|543442333|dbj|GAD67017.1|	exoribonuclease 2 [Vibrio proteolyticus NBRC 13287]	670	75865.7	gi|545468495|ref|WP_021704992.1|;	15	9	14.9	Oxidation (M)	5	6	4	1.778e-07	2.018e-07	1.212e-07	1.13498	0.681665
gi|543442827|dbj|GAD66424.1|	phospholipid-binding periplasmic protein MlaC [Vibrio proteolyticus NBRC 13287]	213	24163.6	gi|545467914|ref|WP_021704413.1|;	15	7	32.9	Oxidation (M)	5	6	4	6.148e-07	8.2e-07	7.506e-07	1.33377	1.22088
gi|491577503|ref|WP_005435078.1|	MULTISPECIES: 30S ribosomal protein S19 [Vibrio]	92	10452.8	gi|543442895|dbj|GAD66492.1|;	15	5	67.4	Gln->pyro-Glu (N-term Q)	5	7	4	1.85e-06	3.295e-06	2.209e-06	1.78108	1.19405
gi|543440034|dbj|GAD69464.1|	hypothetical protein VPR01S_30_00270 [Vibrio proteolyticus NBRC 13287]	178	19656.4	gi|545470955|ref|WP_021707428.1|;	15	6	36.5		6	5	4	3.026e-07	1.535e-07	1.114e-07	0.50727	0.368143
gi|543440441|dbj|GAD69054.1|	DNA gyrase subunit B [Vibrio proteolyticus NBRC 13287]	805	90010.5	gi|545470541|ref|WP_021707022.1|;	15	9	12.4	Oxidation (M)	6	5	4	7.895e-08	1.314e-07	6.967e-08	1.66434	0.882457
gi|543444147|dbj|GAD65608.1|	putative peptidase [Vibrio proteolyticus NBRC 13287]	420	45579.3	gi|545467098|ref|WP_021703600.1|;	15	10	28.8	Oxidation (M)	8	3	4	4.478e-07	1.389e-07	2.303e-07	0.310183	0.514292
gi|447041614|ref|WP_001118870.1|	MULTISPECIES: 30S ribosomal protein S11 [Vibrio]	129	13917.4	gi|543442877|dbj|GAD66474.1|;	15	5	34.1	Oxidation (M)	5	5	5	1.966e-06	1.976e-06	1.71e-06	1.00509	0.869786
gi|543441565|dbj|GAD67881.1|	6,7-dimethyl-8-ribityllumazine synthase [Vibrio proteolyticus NBRC 13287]	156	16443.6	gi|545469359|ref|WP_021705852.1|;	15	5	37.8		5	5	5	1.42e-06	1.225e-06	1.533e-06	0.862676	1.07958
gi|543443229|dbj|GAD66207.1|	hypothetical protein VPR01S_03_01160 [Vibrio proteolyticus NBRC 13287]	142	15485.9	gi|545467697|ref|WP_021704197.1|;	15	4	36.6	Oxidation (M)	5	5	5	6.799e-07	4.389e-07	6.749e-07	0.645536	0.992646
gi|543440252|dbj|GAD69165.1|	diaminopimelate decarboxylase [Vibrio proteolyticus NBRC 13287]	417	45893.5	gi|545470655|ref|WP_021707133.1|;	15	7	18.7		5	5	5	2.564e-07	2.003e-07	1.912e-07	0.781201	0.74571
gi|543442201|dbj|GAD67319.1|	hypothetical protein VPR01S_07_01180 [Vibrio proteolyticus NBRC 13287]	190	21185.4	gi|545468798|ref|WP_021705294.1|;	15	4	27.9		5	5	5	3.058e-07	4.736e-07	3.871e-07	1.54872	1.26586
gi|543442892|dbj|GAD66489.1|	50S ribosomal protein L16 [Vibrio proteolyticus NBRC 13287]	136	15590.6	gi|545467973|ref|WP_021704472.1|;	15	4	30.9	Oxidation (M)	5	5	5	8.631e-07	1.156e-06	1.122e-06	1.33936	1.29997
gi|543441005|dbj|GAD68548.1|	putative cold shock protein [Vibrio proteolyticus NBRC 13287]	69	7592.77	gi|545470029|ref|WP_021706517.1|;	15	5	52.2		5	5	5	4.111e-06	4.521e-06	2.631e-06	1.09973	0.63999
gi|543442166|dbj|GAD67284.1|	hypothetical protein VPR01S_07_00830 [Vibrio proteolyticus NBRC 13287]	174	19172.4	gi|545468763|ref|WP_021705259.1|;	15	4	33.9	Oxidation (M)	4	5	6	1.117e-06	1.032e-06	6.028e-07	0.923903	0.53966
gi|543441539|dbj|GAD67855.1|	nitrogen regulatory protein P-II 1 [Vibrio proteolyticus NBRC 13287]	114	12467.5	gi|740367977|ref|WP_038203435.1|;	15	5	34.8		4	5	6	8.166e-07	1.026e-06	9.392e-07	1.25643	1.15013
gi|543441339|dbj|GAD68042.1|	hypothetical protein VPR01S_11_00350 [Vibrio proteolyticus NBRC 13287]	584	62489.8	gi|545469521|ref|WP_021706013.1|;	15	7	24.5	Carbamidomethyl (C)	4	5	6	9.995e-08	1.826e-07	2.424e-07	1.82691	2.42521
gi|543444176|dbj|GAD65637.1|	NAD-dependent malic enzyme [Vibrio proteolyticus NBRC 13287]	562	62154.4	gi|545467127|ref|WP_021703629.1|;	15	7	14.6		6	3	6	2.898e-07	1.917e-07	3.024e-07	0.661491	1.04348
gi|543443092|dbj|GAD66689.1|	type II secretion system protein D [Vibrio proteolyticus NBRC 13287]	676	73400.1	gi|545468168|ref|WP_021704667.1|;	14	5	7.4		5	5	4	1.509e-07	1.987e-07	1.881e-07	1.31677	1.24652
gi|543443448|dbj|GAD65775.1|	phosphoenolpyruvate--protein phosphotransferase [Vibrio proteolyticus NBRC 13287]	574	63414.5	gi|545467266|ref|WP_021703767.1|;	14	6	12.9	Gln->pyro-Glu (N-term Q),Oxidation (M)	6	4	4	1.936e-07	6.303e-08	1.131e-07	0.325568	0.584194
gi|543440000|dbj|GAD69485.1|	hypothetical protein VPR01S_31_00160 [Vibrio proteolyticus NBRC 13287]	135	14289.4	gi|545470976|ref|WP_021707448.1|;	14	5	69.6	Carbamidomethyl (C)	5	4	5	1.211e-06	1.698e-06	1.57e-06	1.40215	1.29645
gi|543442824|dbj|GAD66421.1|	UDP-N-acetylglucosamine 1-carboxyvinyltransferase [Vibrio proteolyticus NBRC 13287]	421	44857.1	gi|545467911|ref|WP_021704410.1|;	14	6	17.8	Oxidation (M)	5	4	5	4.874e-07	1.774e-07	2.951e-07	0.363972	0.605458
gi|543441248|dbj|GAD68281.1|	hypothetical protein VPR01S_12_00900 [Vibrio proteolyticus NBRC 13287]	152	16662.5	gi|545469761|ref|WP_021706252.1|;	14	4	39.5	Oxidation (M)	5	4	5	9.688e-07	1.151e-06	1.12e-06	1.18807	1.15607
gi|543441859|dbj|GAD67793.1|	30S ribosomal protein S16 [Vibrio proteolyticus NBRC 13287]	82	9105.86	gi|545469270|ref|WP_021705764.1|;	14	5	58.5		4	5	5	5.36e-06	5.466e-06	3.684e-06	1.01978	0.687313
gi|543441027|dbj|GAD68344.1|	xanthosine phosphorylase [Vibrio proteolyticus NBRC 13287]	276	30159	gi|545469825|ref|WP_021706315.1|;	14	6	27.5		3	6	5	1.286e-07	6.418e-07	5.612e-07	4.99067	4.36392
gi|543441498|dbj|GAD67814.1|	flagellar basal body rod protein FlgG [Vibrio proteolyticus NBRC 13287]	262	28046.8	gi|545469292|ref|WP_021705785.1|;	14	5	19.8	Oxidation (M)	3	6	5	4.337e-07	5.549e-07	5.771e-07	1.27946	1.33064
gi|543440959|dbj|GAD68502.1|	L-threonine 3-dehydrogenase [Vibrio proteolyticus NBRC 13287]	343	37765	gi|545469983|ref|WP_021706471.1|;	14	8	41.7	Carbamidomethyl (C),Oxidation (M)	5	6	5	3.358e-07	3.358e-07	4.049e-07	1	1.20578
gi|543442027|dbj|GAD67571.1|	outer membrane protein A [Vibrio proteolyticus NBRC 13287]	314	34409.8	gi|545469047|ref|WP_021705542.1|;	14	6	24.8		5	3	6	6.451e-07	2.032e-07	8.525e-07	0.31499	1.3215
gi|543441756|dbj|GAD67690.1|	lipoprotein NlpI [Vibrio proteolyticus NBRC 13287]	304	35197.6	gi|545469167|ref|WP_021705661.1|;	14	6	20.4		4	4	6	2.44e-07	4.635e-07	1.029e-06	1.89959	4.21721
gi|543442847|dbj|GAD66444.1|	thiamine ABC transporter substrate-binding protein [Vibrio proteolyticus NBRC 13287]	337	37424.7	gi|545467934|ref|WP_021704433.1|;	14	7	22.6		4	4	6	2.297e-07	3.052e-07	2.439e-07	1.32869	1.06182
gi|543441400|dbj|GAD68103.1|	cold shock-like protein CspB [Vibrio proteolyticus NBRC 13287]	70	7486.71	gi|545469582|ref|WP_021706074.1|;	14	6	80		4	5	7	1.677e-06	4.822e-06	3.128e-06	2.87537	1.86524
gi|543440806|dbj|GAD68634.1|	GTPase Der [Vibrio proteolyticus NBRC 13287]	495	55529.9	gi|545470118|ref|WP_021706603.1|;	13	10	20.2	Oxidation (M)	4	6	3	1.653e-07	2.627e-07	1.467e-07	1.58923	0.887477
gi|543442181|dbj|GAD67299.1|	putative two-component response regulator [Vibrio proteolyticus NBRC 13287]	219	24863.1	gi|545468778|ref|WP_021705274.1|;	13	7	39.3	Gln->pyro-Glu (N-term Q)	3	8	3	2.299e-07	6.626e-07	2.825e-07	2.88212	1.2288
gi|543441622|dbj|GAD67938.1|	queuine tRNA-ribosyltransferase [Vibrio proteolyticus NBRC 13287]	376	42884.3	gi|545469416|ref|WP_021705909.1|;	13	5	18.9	Carbamidomethyl (C)	6	4	3	2.604e-07	1.289e-07	1.478e-07	0.495008	0.567588
gi|543443543|dbj|GAD65870.1|	aspartate-semialdehyde dehydrogenase [Vibrio proteolyticus NBRC 13287]	337	37290.8	gi|545467360|ref|WP_021703861.1|;	13	5	23.7	Oxidation (M)	6	4	3	2.337e-07	1.749e-07	1.627e-07	0.748395	0.696192
gi|543440190|dbj|GAD69242.1|	DNA-binding protein HU-alpha [Vibrio proteolyticus NBRC 13287]	90	9461.11	gi|545470733|ref|WP_021707210.1|;	13	5	64.4		4	5	4	3.273e-06	6.523e-06	2.033e-06	1.99297	0.621143
gi|543442918|dbj|GAD66515.1|	arginine N-succinyltransferase [Vibrio proteolyticus NBRC 13287]	339	37783.8	gi|545467996|ref|WP_021704495.1|;	13	6	27.4	Carbamidomethyl (C)	6	3	4	2.887e-07	2.096e-07	4.456e-07	0.726013	1.54347
gi|543442246|dbj|GAD67364.1|	aspartate aminotransferase [Vibrio proteolyticus NBRC 13287]	394	43081.8	gi|545468843|ref|WP_021705339.1|;	13	7	22.6		3	5	5	1.207e-07	2.803e-07	2.535e-07	2.32229	2.10025
gi|543444069|dbj|GAD65530.1|	thiol--disulfide interchange protein DsbA [Vibrio proteolyticus NBRC 13287]	199	22613.4	gi|545467020|ref|WP_021703522.1|;	13	5	29.6		3	5	5	4.75e-07	1.028e-06	9.399e-07	2.16421	1.97874
gi|543444052|dbj|GAD65513.1|	hypothetical protein VPR01S_01_02860 [Vibrio proteolyticus NBRC 13287]	156	16541.9	gi|545467003|ref|WP_021703505.1|;	13	4	37.2	Oxidation (M)	5	3	6	2.013e-06	1.658e-06	2.518e-06	0.823646	1.25087
gi|543440658|dbj|GAD68907.1|	single-stranded DNA-binding protein [Vibrio proteolyticus NBRC 13287]	177	19594.5	gi|545470392|ref|WP_021706875.1|;	12	5	31.1		5	4	3	1.735e-06	1.255e-06	1.545e-06	0.723343	0.89049
gi|543443042|dbj|GAD66639.1|	hypothetical protein VPR01S_04_02440 [Vibrio proteolyticus NBRC 13287]	204	23876	gi|545468118|ref|WP_021704617.1|;	12	6	31.4	Carbamidomethyl (C),Oxidation (M)	5	4	3	5.17e-07	4.229e-07	3.184e-07	0.817988	0.615861
gi|543443789|dbj|GAD65250.1|	protein ProQ homolog [Vibrio proteolyticus NBRC 13287]	208	23289.3	gi|545466740|ref|WP_021703242.1|;	12	4	23.6	Oxidation (M)	4	4	4	4.123e-07	6.388e-07	4.866e-07	1.54936	1.18021
gi|543443962|dbj|GAD65423.1|	4-hydroxyphenylpyruvate dioxygenase [Vibrio proteolyticus NBRC 13287]	357	40281	gi|545466913|ref|WP_021703415.1|;	12	6	21.3		4	4	4	1.187e-07	1.188e-07	1.555e-07	1.00084	1.31003
gi|543444230|dbj|GAD65691.1|	glutaredoxin 1 [Vibrio proteolyticus NBRC 13287]	87	9891.91	gi|545467181|ref|WP_021703683.1|;	12	4	31		4	4	4	1.033e-06	1.892e-06	7.18e-07	1.83156	0.695063
gi|543440290|dbj|GAD69203.1|	soluble pyridine nucleotide transhydrogenase [Vibrio proteolyticus NBRC 13287]	466	51182.9	gi|545470693|ref|WP_021707171.1|;	12	8	24.9		3	5	4	8.838e-08	1.566e-07	3.9e-08	1.77189	0.441276
gi|543443714|dbj|GAD66041.1|	outer-membrane lipoprotein carrier protein [Vibrio proteolyticus NBRC 13287]	198	22176.2	gi|545467531|ref|WP_021704032.1|;	12	6	41.4		3	5	4	6.337e-07	1.147e-06	8.359e-07	1.81	1.31908
gi|543440205|dbj|GAD69257.1|	acetyl-coenzyme A synthetase [Vibrio proteolyticus NBRC 13287]	649	72003	gi|545470747|ref|WP_021707224.1|;	12	5	10.6		5	3	5	1.357e-07	1.046e-07	2.092e-07	0.770818	1.54164
gi|543440469|dbj|GAD69082.1|	putative cyclohexadienyl dehydratase [Vibrio proteolyticus NBRC 13287]	258	28708.9	gi|545470569|ref|WP_021707050.1|;	12	9	39.5	Oxidation (M)	3	4	5	4.78e-07	5.888e-07	7.634e-07	1.2318	1.59707
gi|543443821|dbj|GAD65282.1|	hypothetical protein VPR01S_01_00540 [Vibrio proteolyticus NBRC 13287]	218	24666.6	gi|545466772|ref|WP_021703274.1|;	12	5	28.4		5	2	5	5.589e-07	1.87e-07	3.909e-07	0.334586	0.69941
gi|543444276|dbj|GAD65737.1|	peptidoglycan-associated lipoprotein [Vibrio proteolyticus NBRC 13287]	179	19190.6	gi|545467227|ref|WP_021703729.1|;	12	3	34.1	Oxidation (M)	6	2	5	8.729e-07	1.205e-06	6.802e-07	1.38046	0.779242
gi|543441547|dbj|GAD67863.1|	3-hydroxyacyl-[acyl-carrier-protein] dehydratase FabZ [Vibrio proteolyticus NBRC 13287]	150	16919.7	gi|545469341|ref|WP_021705834.1|;	11	4	37.3		4	4	3	9.155e-07	8.624e-07	1.571e-06	0.941999	1.716
gi|543440407|dbj|GAD69020.1|	peptide deformylase [Vibrio proteolyticus NBRC 13287]	172	19564.1	gi|545470507|ref|WP_021706988.1|;	11	5	37.2		4	4	3	5.733e-07	5.726e-07	5.436e-07	0.998779	0.948195
gi|543442883|dbj|GAD66480.1|	50S ribosomal protein L18 [Vibrio proteolyticus NBRC 13287]	117	12664.9	gi|545467966|ref|WP_021704465.1|;	11	4	29.9		4	4	3	1.906e-06	1.607e-06	1.267e-06	0.843127	0.664743
gi|543441226|dbj|GAD68259.1|	murein lipoprotein Lpp [Vibrio proteolyticus NBRC 13287]	82	8569.23	gi|545469739|ref|WP_021706230.1|;	11	4	57.3	Oxidation (M)	3	5	3	1.058e-06	1.747e-06	1.008e-06	1.65123	0.952741
gi|543441529|dbj|GAD67845.1|	phosphoheptose isomerase [Vibrio proteolyticus NBRC 13287]	191	20741.4	gi|545469323|ref|WP_021705816.1|;	11	4	23.6		5	4	3	1.976e-06	1.824e-06	9.672e-07	0.923077	0.489474
gi|543442974|dbj|GAD66571.1|	10 kDa chaperonin [Vibrio proteolyticus NBRC 13287]	96	10276.5	gi|545468052|ref|WP_021704551.1|;	11	3	38.5		5	3	3	1.221e-06	5.884e-07	6.925e-07	0.4819	0.567158
gi|543442998|dbj|GAD66595.1|	putative acetyltransferase [Vibrio proteolyticus NBRC 13287]	196	21291.7	gi|545468076|ref|WP_021704575.1|;	11	4	28.6		5	3	3	4.754e-07	3.708e-07	4.29e-07	0.779975	0.902398
gi|543442944|dbj|GAD66541.1|	argininosuccinate synthase [Vibrio proteolyticus NBRC 13287]	406	44963.3	gi|545468022|ref|WP_021704521.1|;	11	6	10.8	Carbamidomethyl (C)	5	3	3	3.474e-07	1.237e-07	1.6e-07	0.356074	0.460564
gi|543442145|dbj|GAD67263.1|	autoinducer 2-binding periplasmic protein LuxP [Vibrio proteolyticus NBRC 13287]	367	41653.2	gi|545468742|ref|WP_021705238.1|;	11	6	22.9		4	3	4	2.23e-07	1.854e-07	2.594e-07	0.83139	1.16323
gi|543441682|dbj|GAD67998.1|	autonomous glycyl radical cofactor [Vibrio proteolyticus NBRC 13287]	125	13956.1	gi|545469476|ref|WP_021705969.1|;	11	6	57.6		3	4	4	1.272e-06	9.165e-07	9.837e-07	0.720519	0.773349
gi|543442169|dbj|GAD67287.1|	molybdate ABC transporter substrate-binding protein [Vibrio proteolyticus NBRC 13287]	247	27064.9	gi|545468766|ref|WP_021705262.1|;	11	7	33.6		3	3	5	3.133e-07	2.459e-07	4.216e-07	0.784871	1.34568
gi|543440887|dbj|GAD68715.1|	hypothetical protein VPR01S_18_01170 [Vibrio proteolyticus NBRC 13287]	116	12495.9	gi|545470199|ref|WP_021706684.1|;	11	4	49.1	Oxidation (M)	3	3	5	6.577e-07	6.547e-07	1.004e-06	0.995439	1.52653
gi|543441502|dbj|GAD67818.1|	flagellar basal body rod protein FlgC [Vibrio proteolyticus NBRC 13287]	138	15152.4	gi|545469296|ref|WP_021705789.1|;	10	4	37.7		4	3	3	7.419e-07	2.386e-07	1.597e-07	0.321607	0.215258
gi|543440443|dbj|GAD69056.1|	DNA polymerase III subunit beta [Vibrio proteolyticus NBRC 13287]	366	40664.9	gi|545470543|ref|WP_021707024.1|;	10	5	15.6		4	3	3	1.618e-07	1.726e-07	1.309e-07	1.06675	0.809023
gi|543443862|dbj|GAD65323.1|	peptidase C40 family protein [Vibrio proteolyticus NBRC 13287]	178	20286.3	gi|545466813|ref|WP_021703315.1|;	10	4	24.2		4	3	3	4.121e-07	2.112e-07	2.392e-07	0.512497	0.580442
gi|543441932|dbj|GAD67476.1|	hypothetical protein VPR01S_08_00580 [Vibrio proteolyticus NBRC 13287]	414	46199.9	gi|545468952|ref|WP_021705447.1|;	10	3	11.8		4	3	3	2.208e-07	2.161e-07	1.279e-07	0.978714	0.579257
gi|543441309|dbj|GAD68012.1|	hypothetical protein VPR01S_11_00050 [Vibrio proteolyticus NBRC 13287]	140	15306.6	gi|545469491|ref|WP_021705983.1|;	10	2	26.4		3	4	3	8.917e-07	8.193e-07	8.436e-07	0.918807	0.946058
gi|543442400|dbj|GAD67084.1|	hypothetical protein VPR01S_06_01010 [Vibrio proteolyticus NBRC 13287]	224	24130.9	gi|545468562|ref|WP_021705059.1|;	10	4	17		3	4	3	2.484e-07	4.577e-07	3.203e-07	1.84259	1.28945
gi|543440335|dbj|GAD69154.1|	trimethylamine-N-oxide reductase 1 [Vibrio proteolyticus NBRC 13287]	820	92270.6	gi|545470643|ref|WP_021707122.1|;	10	5	7.3	Carbamidomethyl (C)	5	3	3	1.707e-07	6.885e-08	7.92e-08	0.403339	0.463972
gi|543440775|dbj|GAD68603.1|	peptidase U32 family protein [Vibrio proteolyticus NBRC 13287]	466	52767	gi|545470087|ref|WP_021706572.1|;	10	7	26.2	Oxidation (M)	5	3	3	6.6e-08	1.498e-08	6.568e-08	0.22697	0.995152
gi|543441676|dbj|GAD67992.1|	hypothetical protein VPR01S_10_01880 [Vibrio proteolyticus NBRC 13287]	258	29213.9	gi|545469470|ref|WP_021705963.1|;	10	4	14.7		3	3	4	2.281e-07	2.672e-07	2.75e-07	1.17142	1.20561
gi|543441742|dbj|GAD67676.1|	peptide chain release factor 2 [Vibrio proteolyticus NBRC 13287]	310	33986.8	gi|917429041|ref|WP_052035753.1|;	10	5	16.5	Carbamidomethyl (C)	3	3	4	2.585e-07	2.519e-07	3.364e-07	0.974468	1.30135
gi|543441344|dbj|GAD68047.1|	hypothetical protein VPR01S_11_00400 [Vibrio proteolyticus NBRC 13287]	90	10504.1	gi|545469526|ref|WP_021706018.1|;	10	3	40		3	3	4	1.63e-06	7.84e-07	1.748e-06	0.480982	1.07239
gi|543440491|dbj|GAD68929.1|	ribose-5-phosphate isomerase A [Vibrio proteolyticus NBRC 13287]	218	23202.9	gi|545470415|ref|WP_021706897.1|;	10	5	24.8	Oxidation (M)	4	4	4	1.385e-07	2.099e-07	3.889e-07	1.51552	2.80794
gi|447103751|ref|WP_001181007.1|	MULTISPECIES: 30S ribosomal protein S10 [Vibrionaceae]	103	11718.4	gi|543442900|dbj|GAD66497.1|;	9	4	41.7		3	3	3	1.627e-06	1.339e-06	9.723e-07	0.822987	0.597603
gi|543443481|dbj|GAD65808.1|	ferric uptake regulation protein [Vibrio proteolyticus NBRC 13287]	149	16906.5	gi|545467298|ref|WP_021703799.1|;	9	3	19.5		3	3	3	2.556e-07	2.003e-07	3.519e-07	0.783646	1.37676
gi|543440436|dbj|GAD69049.1|	glycine--tRNA ligase alpha subunit [Vibrio proteolyticus NBRC 13287]	305	34984.3	gi|545470536|ref|WP_021707017.1|;	9	4	15.7		3	3	3	4.285e-07	3.064e-07	2.809e-07	0.715053	0.655543
gi|543443692|dbj|GAD66019.1|	ATP-dependent Clp protease proteolytic subunit [Vibrio proteolyticus NBRC 13287]	208	22972.6	gi|545467509|ref|WP_021704010.1|;	9	3	24.5		3	3	3	6.973e-07	2.722e-07	6.839e-07	0.390363	0.980783
gi|543440622|dbj|GAD68871.1|	hypothetical protein VPR01S_20_00510 [Vibrio proteolyticus NBRC 13287]	129	13783.1	gi|545470356|ref|WP_021706839.1|;	9	5	43.4	Carbamidomethyl (C)	3	3	3	6.139e-07	3.96e-07	4.732e-07	0.645056	0.77081
gi|543440947|dbj|GAD68490.1|	translation initiation factor IF-3 [Vibrio proteolyticus NBRC 13287]	166	18737.9	gi|545469971|ref|WP_021706459.1|;	9	3	23.5		3	3	3	3.699e-07	5.112e-07	8.469e-07	1.382	2.28954
gi|543442948|dbj|GAD66545.1|	phosphoenolpyruvate carboxylase [Vibrio proteolyticus NBRC 13287]	877	98871.9	gi|545468026|ref|WP_021704525.1|;	9	7	10.8	Oxidation (M)	3	3	3	8.162e-08	8.211e-08	5.702e-08	1.006	0.698603
gi|543443196|dbj|GAD66174.1|	leucine-responsive regulatory protein [Vibrio proteolyticus NBRC 13287]	164	18814.9	gi|545467664|ref|WP_021704164.1|;	9	5	28.7		3	4	3	3.543e-07	6.311e-07	2.968e-07	1.78126	0.837708
gi|543440802|dbj|GAD68630.1|	4-hydroxy-3-methylbut-2-en-1-yl diphosphate synthase [Vibrio proteolyticus NBRC 13287]	372	40656.2	gi|545470114|ref|WP_021706599.1|;	9	6	18.5		5	1	3	2.697e-07	3.781e-08	1.312e-07	0.140193	0.486466
gi|543443783|dbj|GAD65244.1|	hypothetical protein VPR01S_01_00170 [Vibrio proteolyticus NBRC 13287]	277	30768.4	gi|545466734|ref|WP_021703236.1|;	8	5	11.9		3	3	3	9.318e-08	1.198e-07	1.072e-07	1.28568	1.15046
gi|543442880|dbj|GAD66477.1|	50S ribosomal protein L15 [Vibrio proteolyticus NBRC 13287]	144	15017.4	gi|545467965|ref|WP_021704464.1|;	8	4	31.9		3	3	3	1.5e-06	9.302e-07	1.538e-06	0.620133	1.02533
